# Supplementary material for: Consistent response of European summers to the latitudinal temperature gradient over the Holocene
Source: Nat Commun. 2025 Nov 19;16:9969. doi: 10.1038/s41467-025-65804-x (PMC12630748; doi:10.1038/s41467-025-65804-x)
Supplement: Supplementary file 3 — Dataset 1 [file 41467_2025_65804_MOESM3_ESM.csv]

*Summer days as calculated by Cassou and Cattiaux, 2016					Raw varve and seasonal thickness data are available at:
					https://doi.pangaea.de/10.1594/PANGAEA.968802
SUMMARY OUTPUT					https://doi.pangaea.de/10.1594/PANGAEA.944411
Regression model
Multiple R	0.750890383
R Square	0.563836367
Adjusted R Square	0.552652684
Standard Error	2.493836157
Observations	41
Fig. 2a-b					Fig. 2c
year CE	Summer_Days_NOAA (days)*	Nautajärvi varve summer-to-annual ratio (%)	Calibrated Summer days		Age [cal. yr. BP]	Nautajärvi summer-to-annual ratio (%)	Nautajärvi winter-to-annual ratio (%)	Diss summer-to-annual ratio (%)	Diss winter-to-annual ratio (%)	500-yr average Nautajärvi summer-to-annual ratio (%)	500-yr average Nautajärvi winter-to-annual ratio (%)	500-yr verage Diss summer-to-annual ratio (%)	500-yr average Diss winter-to-annual ratio (%)
1900	174	23.60226446	174.0725849		-30	43.14701635	56.85298366
1901	172	24.65833988	174.7311202		-20	28.08638368	71.91361632
1902	170	30.39224089	178.3066002		-10	42.75722327	57.24277673
1903	171	23.06661179	173.7385688		0	41.6822052	58.3177948
1904	175	23.96053312	174.2959899		10	34.78533035	65.21466965
1905	176	32.12989166	179.3901444		20	35.75918282	64.24081718
1906	178	32.36052471	179.5339599		30	35.37145569	64.62854431
1907	178	31.52479274	179.0128238		40	34.66049623	65.33950377
1908	183	29.74896166	177.9054715		50	23.54239506	76.45760494
1909	183	30.281182	178.2373473		60	30.5854333	69.4145667
1910	182	34.72096537	181.0058563		70	32.18774858	67.81225142
1911	180	30.54450224	178.4015455		80	28.96195755	71.03804245
1912	179	37.07146434	182.4715534		90	31.74295385	68.25704615
1913	182	33.92266843	180.5080635		100	34.27709244	65.72290756
1914	181	35.9114714	181.7482183		110	33.78479014	66.21520986
1915	178	32.05148442	179.3412521		120	31.22772255	68.77227745
1916	180	33.95537054	180.5284555		130	34.83247778	65.16752222
1917	182	34.74062544	181.0181157		140	30.55743761	69.44256239
1918	183	35.48841535	181.4844139		150	30.99680496	69.00319504
1919	182	34.94045361	181.1427223		160	31.55473135	68.44526865
1920	182	35.43252457	181.4495622		170	37.51021457	62.48978543
1921	185	38.08947007	183.1063497		180	42.34950906	57.65049094
1922	182	37.59687189	182.799181		190	44.43728086	55.56271914
1923	183	35.25454847	181.3385819		200	46.80148481	53.19851519
1924	183	34.63648696	180.9531782		210	46.14074895	53.85925105
1925	180	33.93935718	180.5184701		220	46.60631301	53.393687			40.4668849	59.5331151
1926	180	31.78691106	179.1762725		230	45.15345492	54.84654508			40.08143373	59.91856627
1927	182	32.50268968	179.6226095		240	43.66259563	56.33740437			40.28339238	59.71660762
1928	180	36.17709871	181.9138552		250	43.45770527	56.54229473			40.27401156	59.72598844
1929	183	40.97404072	184.905077		260	43.14442372	56.85557628			40.30228577	59.69771423
1930	183	35.82085143	181.6917106		270	43.07428803	56.92571197			40.33772124	59.66227876
1931	183	36.46690806	182.0945711		280	43.83276341	56.16723659			40.4379852	59.5620148
1932	185	42.52691848	185.8734026		290	41.2655948	58.7344052			40.68050517	59.31949483
1933	186	34.27389138	180.7270751		300	43.44515823	56.55484177			40.88316115	59.11683885
1934	182	39.82185136	184.186608		310	45.98515994	54.01484007			41.32249276	58.67750724
1935	182	37.23375691	182.5727539		320	46.15232427	53.84767573			41.5784923	58.4215077
1936	181	35.35463338	181.4009917		330	43.7855914	56.2144086			41.79667775	58.20332225
1937	184	36.32182256	182.0041004		340	43.87765642	56.12234358			42.08672904	57.91327096
1938	183	39.27299498	183.8443585		350	45.91860557	54.08139443			42.29974113	57.70025887
1939	183	40.62903203	184.6899405		360	48.30536057	51.69463943			42.58130592	57.41869408
1940	182	34.8475987	181.0848209		370	49.19983972	50.80016028			42.85991433	57.14008567
					380	50.80096257	49.19903743			43.17190463	56.82809537
					390	49.31939894	50.68060107			43.44827151	56.55172849
					400	48.96719038	51.03280962			43.86764654	56.13235346
					410	48.67917937	51.32082063			44.21166594	55.78833406
					420	44.76168397	55.23831603			44.51515672	55.48484328
					430	42.28304774	57.71695226			44.70608425	55.29391575
					440	42.83348049	57.16651951			44.80732895	55.19267105
					450	45.80837217	54.19162783			44.87103949	55.12896051
					460	45.03113591	54.96886409			44.91469822	55.08530178
					470	40.71976635	59.28023365			44.97271426	55.02728574
					480	23.48900681	76.51099319			44.99394854	55.00605146
					490	38.38627496	61.61372504			45.0919124	54.9080876
					500	42.27880135	57.72119865			45.20027153	54.79972847
					510	43.12418968	56.87581032			45.33776322	54.66223678
					520	36.59253966	63.40746034			45.49420068	54.50579932
					530	40.87264459	59.12735541			45.65604344	54.34395656
					540	47.73997442	52.26002558			45.81572171	54.18427829
					550	44.99595076	55.00404924			45.99672688	54.00327312
					560	45.94830761	54.0516924			46.00701974	53.99298026
					570	43.64140977	56.35859023			46.16602735	53.83397265
					580	43.31520618	56.68479382			46.31951274	53.68048726
					590	43.75457352	56.24542648			46.47662247	53.52337753
					600	42.60657063	57.39342937			46.66975291	53.33024709
					610	48.63689657	51.36310343			46.65550351	53.34449649
					620	47.99381924	52.00618076			46.7417414	53.2582586
					630	47.13922771	52.86077229			46.77429909	53.22570091
					640	48.92718879	51.07281121			46.75597037	53.24402963
					650	51.94556419	48.05443581			46.8168508	53.1831492
					660	48.54179428	51.45820572			46.86517766	53.13482234
					670	47.03276121	52.96723879			46.92766971	53.07233029
					680	47.24751858	52.75248142			46.99050766	53.00949234
					690	47.51298831	52.48701169			47.16721379	52.83278621
					700	47.68651855	52.31348145			47.37288403	52.62711597
					710	49.02808011	50.97191989			47.46803732	52.53196268
					720	49.09956696	50.90043304			47.61478217	52.38521783
					730	47.6892611	52.31073891			47.7166976	52.2833024
					740	50.14961227	49.85038773			48.05156139	51.94843861
					750	49.18891081	50.81108919			48.16388061	51.83611939
					760	50.46978142	49.53021858			48.20013284	51.79986716
					770	51.1227342	48.8772658			48.28035913	51.71964087
					780	51.32826888	48.67173112			48.58900751	51.41099249
					790	51.97635539	48.02364461			48.71004983	51.28995017
					800	50.49685864	49.50314136			48.75525439	51.24474561
					810	43.97009407	56.02990593			48.88395389	51.11604611
					820	54.09454756	45.90545244			49.0032978	50.9967022
					830	53.98007933	46.01992067			49.14933565	50.85066435
					840	51.79818765	48.20181235			49.32045775	50.67954225
					850	53.72730879	46.27269121			49.41824267	50.58175733
					860	45.19188621	54.80811379			49.59840786	50.40159214
					870	52.70349298	47.29650702			49.53412276	50.46587724
					880	50.86028222	49.13971778			49.3607703	50.6392297
					890	49.86619739	50.13380261			49.32478664	50.67521336
					900	52.42430112	47.57569889			49.29992077	50.70007923
					910	51.43186017	48.56813983			49.24922018	50.75077982
					920	51.86627395	48.13372605			49.29096268	50.70903732
					930	47.96641954	52.03358046			49.24104453	50.75895547
					940	51.29506024	48.70493976			49.11222919	50.88777081
					950	53.32266288	46.67733712			49.02552668	50.97447332
					960	50.66118988	49.33881012			49.00717979	50.99282021
					970	52.51512305	47.48487695			48.92122537	51.07877463
					980	45.91745336	54.08254664			48.85501793	51.14498207
					990	40.56706034	59.43293966			48.86217971	51.13782029
					1000	44.11455499	55.88544501			48.64254276	51.35745724
					1010	44.12766488	55.87233512			48.54551967	51.45448033
					1020	47.21573049	52.78426951			48.56828442	51.43171558
					1030	52.33360742	47.66639258			48.53918725	51.46081275
					1040	47.0458028	52.9541972			48.60476859	51.39523141
					1050	50.04540705	49.95459295			48.58766125	51.41233875
					1060	51.5596252	48.4403748			48.50667928	51.49332072
					1070	52.03484689	47.96515312			48.57909106	51.42090894
					1080	51.08934027	48.91065973			48.51540905	51.48459095
					1090	52.0424331	47.9575669			48.46995761	51.53004239
					1100	48.74160437	51.25839563			48.3868707	51.6131293
					1110	51.79499558	48.20500442			48.39151513	51.60848487
					1120	45.35835648	54.64164352			48.51561911	51.48438089
					1130	39.15284365	60.84715635			48.50574892	51.49425108
					1140	45.30406095	54.69593905			48.41752198	51.58247802
					1150	47.65902932	52.34097069			48.43671927	51.56328073
					1160	49.35983456	50.64016544			48.40746343	51.59253657
					1170	50.6706616	49.3293384			48.38193266	51.61806734
					1180	44.48693526	55.51306474			48.43770321	51.56229679
					1190	40.67793659	59.32206341			48.44710642	51.55289358
					1200	43.09116014	56.90883986			48.4478604	51.5521396
					1210	46.75082737	53.24917263			48.36449173	51.63550827
					1220	44.64440463	55.35559537			48.32637687	51.67362313
					1230	45.72298766	54.27701234			48.3430951	51.6569049
					1240	48.05451186	51.94548815			48.43451934	51.56548066
					1250	38.94812756	61.05187244			48.47301185	51.52698815
					1260	44.24073317	55.75926683			48.53803042	51.46196958
					1270	51.63078382	48.36921618			48.67599752	51.32400248
					1280	49.63877861	50.36122139			48.76456549	51.23543451
					1290	54.67291719	45.32708281			48.818198	51.181802
					1300	51.10388118	48.89611882			48.9721729	51.0278271
					1310	46.36677793	53.63322207			49.0273699	50.9726301
					1320	47.66309495	52.33690506			48.98246196	51.01753804
					1330	50.84676487	49.15323513			48.86486277	51.13513723
					1340	51.662056	48.337944			48.81482494	51.18517506
					1350	47.56075523	52.43924477			48.67948021	51.32051979
					1360	53.96417486	46.03582514			48.60811172	51.39188828
					1370	51.52118926	48.47881074			48.49497417	51.50502583
					1380	52.20011329	47.79988671			48.57479319	51.42520681
					1390	46.36070826	53.63929174			48.73734392	51.26265608
					1400	50.84525889	49.15474111			48.59880948	51.40119052
					1410	50.9322534	49.06774661			48.5386295	51.4613705
					1420	50.12979067	49.87020933			48.54066505	51.45933495
					1430	54.71057215	45.28942785			48.45224393	51.54775607
					1440	48.4459831	51.5540169			48.56780419	51.43219581
					1450	51.33351361	48.66648639			48.58647087	51.41352913
					1460	49.07086075	50.92913925			48.67226183	51.32773817
					1470	48.71733181	51.28266819			48.54750656	51.45249344
					1480	53.36775267	46.63224733			48.58043407	51.41956593
					1490	50.58008974	49.41991027			48.53640434	51.46359566
					1500	42.53017832	57.46982168			48.47147846	51.52852154
					1510	47.43050197	52.56949803			48.6437238	51.3562762
					1520	51.16398696	48.83601304			48.64636536	51.35363464
					1530	51.73269727	48.26730273			48.47925471	51.52074529
					1540	55.06886544	44.93113456			48.32341238	51.67658762
					1550	54.89852223	45.10147777			48.04523519	51.95476481
					1560	52.86045416	47.13954584			47.89011436	52.10988564
					1570	49.26932041	50.73067959			47.9911403	52.0088597
					1580	46.03728816	53.96271185			48.016861	51.983139
					1590	48.53741083	51.46258917			47.99682736	52.00317264
					1600	45.13985209	54.86014791			48.0055761	51.9944239
					1610	45.10181108	54.89818892			47.93776671	52.06223329
					1620	46.02498064	53.97501936			47.7571296	52.2428704
					1630	49.42912649	50.57087351			47.34567034	52.65432966
					1640	47.44293101	52.55706899			47.18051625	52.81948375
					1650	38.23880459	61.76119541			47.09791835	52.90208165
					1660	44.58985039	55.41014962			47.01980357	52.98019643
					1670	49.46364741	50.53635259			46.60180835	53.39819165
					1680	46.16118469	53.83881531			46.05366377	53.94633623
					1690	50.38050846	49.61949154			45.68918178	54.31081822
					1700	41.6299372	58.3700628			45.57814084	54.42185916
					1710	47.46649899	52.53350101			45.35308424	54.64691576
					1720	40.38830859	59.61169141			45.1891871	54.8108129
					1730	46.32370768	53.67629232			45.1034003	54.8965997
					1740	43.4774713	56.5225287			44.78340984	55.21659016
					1750	44.74329203	55.25670798			43.93992468	56.06007532
					1760	47.73264014	52.26735986			43.86353223	56.13646777
					1770	44.37545281	55.62454719			43.80848943	56.19151057
					1780	43.10814029	56.89185971			43.65244475	56.34755525
					1790	41.69081988	58.30918012			43.47134512	56.52865488
					1800	40.48588037	59.51411963			43.27211192	56.72788808
					1810	43.19271881	56.80728119			42.93732647	57.06267353
					1820	51.5191011	48.4808989			42.77254583	57.22745417
					1830	48.97485075	51.02514926			42.58946027	57.41053973
					1840	49.82504908	50.17495092			42.46440903	57.53559097
					1850	52.10824167	47.89175833			42.26715309	57.73284691
					1860	44.10247658	55.89752342			42.14051739	57.85948261
					1870	44.75168224	55.24831776			42.0828351	57.9171649
					1880	30.53676682	69.46323318			42.10783752	57.89216248
					1890	43.77725461	56.22274539			41.74405307	58.25594693
					1900	42.14821564	57.85178436			41.58335535	58.41664465
					1910	46.86140479	53.13859521			41.49642661	58.50357339
					1920	29.61449762	70.38550238			40.98493758	59.01506242
					1930	22.17441688	77.82558312			40.70310795	59.29689205
					1940	36.12199047	63.87800953			40.10084295	59.89915705
					1950	42.78289532	57.21710468			39.90389714	60.09610286
					1960	39.85562712	60.14437288			39.705581	60.294419
					1970	40.71210676	59.28789324			39.49398801	60.50601199
					1980	44.34220494	55.65779506			39.61644428	60.38355572
					1990	37.04823895	62.95176105			39.64181486	60.35818514
					2000	7.56234678	92.43765322			39.69009662	60.30990338
					2010	38.63416317	61.36583683			39.6435611	60.3564389
					2020	44.62331905	55.37668095			39.48451607	60.51548393
					2030	43.20570831	56.79429169			39.3258765	60.6741235
					2040	42.49661627	57.50338373			39.31110413	60.68889587
					2050	44.90797241	55.09202759			39.43452518	60.56547482
					2060	37.82446393	62.17553607			39.40008208	60.59991792
					2070	44.45664173	55.54335827	39.4361303	60.5638697	39.36506009	60.63493991
					2080	39.93195679	60.06804321	37.45303935	62.54696065	39.04948969	60.95051031
					2090	39.65967476	60.34032524	35.46069765	64.53930235	39.00794873	60.99205127
					2100	38.47735813	61.52264187	20.4796569	79.5203431	38.997306	61.002694
					2110	38.68143136	61.31856864	0.5548578	99.4451422	38.94398358	61.05601642
					2120	42.16001439	57.83998561	-4.3187902	104.3187902	39.09192455	60.90807545
					2130	47.30010412	52.69989588	8.53215336	91.46784664	39.24651613	60.75348387
					2140	30.87611931	69.12388069	49.84776569	50.15223431	39.64703202	60.35296798
					2150	39.24734718	60.75265282	-4.88872478	104.8887248	39.74882061	60.25117939
					2160	33.80543894	66.19456106	37.06130625	62.93869375	39.77141168	60.22858832
					2170	18.50390992	81.49609008	-3.13141968	103.1314197	39.52715307	60.47284693
					2180	35.09033608	64.90966392	37.2122806	62.7877194	39.68842224	60.31157776
					2190	15.44566981	84.55433019	-4.82893009	104.8289301	39.98185466	60.01814534
					2200	40.33627219	59.66372781	28.6841473	71.3158527	40.10356213	59.89643787
					2210	31.51581439	68.48418561	22.73632199	77.26367801	40.1391623	59.8608377
					2220	36.67525643	63.32474357	46.74562257	53.25437743	40.20979572	59.79020428
					2230	46.63357802	53.36642198	43.44577464	56.55422536	40.15655533	59.84344467
					2240	47.61760767	52.38239233	49.38701646	50.61298354	40.1763725	59.8236275
					2250	45.93984058	54.06015942	57.87883795	42.12116205	40.12232278	59.87767722
					2260	42.3699807	57.63001931	26.38481503	73.61518497	40.61943261	59.38056739
					2270	39.62134342	60.37865658	47.818788	52.181212	40.77877945	59.22122055
					2280	36.28483509	63.71516491	23.47698142	76.52301858	40.71810259	59.28189741
					2290	42.35474939	57.64525061	42.40364439	57.59635561	40.66333764	59.33666236
					2300	47.9852932	52.0147068	36.60569568	63.39430432	40.63202887	59.36797113
					2310	38.72928239	61.27071761	29.83992358	70.16007642	40.37369253	59.62630747
					2320	41.40659755	58.59340245	21.85284844	78.14715156	40.4168897	59.5831103	29.93481222	70.06518778
					2330	35.42501054	64.57498946	43.13603451	56.86396549	40.30668772	59.69331228	30.37930385	69.62069615
					2340	46.85626182	53.14373819	25.0218918	74.9781082	40.23208607	59.76791393	30.40434483	69.59565517
					2350	49.28226996	50.71773004	57.85886409	42.14113591	40.36481634	59.63518366	30.57750253	69.42249747
					2360	49.38879829	50.61120171	23.00157938	76.99842062	40.50566602	59.49433398	31.2017155	68.7982845
					2370	51.6474659	48.3525341	30.53459185	69.46540815	40.65350669	59.34649331	32.0481945	67.9518055
					2380	52.63585285	47.36414715	24.83374053	75.16625947	40.60855805	59.39144195	32.86372035	67.13627965
					2390	50.96307709	49.03692291	35.24167006	64.75832994	40.5980517	59.4019483	33.30669148	66.69330852
					2400	48.96847279	51.03152721	19.3116538	80.6883462	40.9020714	59.0979286	33.36133873	66.63866127
					2410	43.30036011	56.69963989	30.47580437	69.52419563	40.82480044	59.17519956	33.99269263	66.00730737
					2420	34.40421547	65.59578453	20.65571305	79.34428695	41.08344693	58.91655307	33.45546535	66.54453465
					2430	37.8392255	62.1607745	36.49817117	63.50182883	41.55645518	58.44354482	33.85728575	66.14271425
					2440	37.13947053	62.86052947	12.73708874	87.26291126	41.85702974	58.14297026	33.55226677	66.44773323
					2450	42.3290713	57.6709287	-2.11566721	102.1156672	42.45585956	57.54414044	34.57360785	65.42639215
					2460	44.598504	55.401496	48.83657257	51.16342743	42.41679786	57.58320214	34.95386808	65.04613192
					2470	43.45793167	56.54206833	48.08726604	51.91273396	42.34103595	57.65896405	35.34184908	64.65815092
					2480	37.99684653	62.00315347	44.00805007	55.99194993	42.46250549	57.53749451	34.83252674	65.16747326
					2490	45.35288054	54.64711946	44.56856597	55.43143403	42.47359933	57.52640067	34.6792519	65.3207481
					2500	34.29170322	65.70829678	40.97932952	59.02067048	42.462829	57.537171	34.41412651	65.58587349
					2510	32.91494856	67.08505144	31.10722175	68.89277825	42.16427718	57.83572282	33.56606685	66.43393315
					2520	46.76085184	53.23914816	35.75955955	64.24044045	41.90083791	58.09916209	33.35360697	66.64639303
					2530	41.5287991	58.4712009	29.84545301	70.15454699	41.81006859	58.18993141	32.46403098	67.53596902
					2540	40.41269577	59.58730423	39.91320581	60.08679419	41.40528754	58.59471246	32.89864321	67.10135679
					2550	40.8998689	59.1001311	23.75364345	76.24635655	41.12185596	58.87814404	32.42062735	67.57937265
					2560	31.73281913	68.26718087	37.67620628	62.32379372	41.05484754	58.94515246	32.40922044	67.59077956
					2570	40.02751999	59.97248001	18.81877271	81.18122729	41.20854179	58.79145821	32.81471712	67.18528288
					2580	38.83634038	61.16365962	62.10520325	37.89479675	41.18899393	58.81100607	33.12542115	66.87457885
					2590	36.12727291	63.87272709	38.73012942	61.26987058	41.47380341	58.52619659	33.17477227	66.82522773
					2600	46.42891849	53.57108151	44.29174	55.70826	41.5204224	58.4795776	33.70970655	66.29029345
					2610	45.66069168	54.33930832	52.3145187	47.6854813	41.51475944	58.48524056	33.30991461	66.69008539
					2620	46.22130559	53.77869441	43.72528644	56.27471356	41.6180775	58.3819225	33.5119221	66.4880779
					2630	39.86763347	60.13236653	37.27302816	62.72697184	41.4903873	58.5096127	33.28978591	66.71021409
					2640	46.76428055	53.23571945	31.12368095	68.87631905	41.37142238	58.62857762	33.22508237	66.77491763
					2650	46.38112401	53.61887599	52.63477573	47.36522427	41.27820104	58.72179896	33.11822854	66.88177146
					2660	35.3065282	64.6934718	27.31032433	72.68967567	41.17771903	58.82228097	33.46217801	66.53782199
					2670	46.99640973	53.00359027	9.66271464	90.33728536	41.26478598	58.73521402	33.66686377	66.33313623
					2680	42.62733062	57.37266939	17.36142089	82.63857911	41.47203338	58.52796662	34.51438467	65.48561533
					2690	50.41963913	49.58036087	21.65631254	78.34368746	41.3363014	58.6636986	34.82293432	65.17706568
					2700	45.9859906	54.0140094	47.25946503	52.74053497	41.47193446	58.52806554	35.31708772	64.68291228
					2710	38.34412545	61.65587455	48.07741873	51.92258127	41.26262938	58.73737062	35.85632728	64.14367272
					2720	27.65195684	72.34804316	42.52335319	57.47664681	41.1978637	58.8021363	35.81965557	64.18034443
					2730	42.87020313	57.12979687	20.77018308	79.22981692	41.31181898	58.68818102	35.76406508	64.23593492
					2740	47.19936354	52.80063646	35.62875782	64.37124218	41.60119876	58.39880124	36.10903627	63.89096373
					2750	47.0683209	52.9316791	35.86562151	64.13437849	41.75024944	58.24975056	36.23827883	63.76172117
					2760	30.71369792	69.28630208	14.6277953	85.3722047	42.06188813	57.93811187	36.47695661	63.52304339
					2770	28.93457786	71.06542214	15.54936116	84.45063884	42.42726195	57.57273805	36.71178852	63.28821148
					2780	34.99210826	65.00789174	2.4504128	97.5495872	42.54354843	57.45645157	36.69668256	63.30331744
					2790	15.6410012	84.3589988	45.64220511	54.35779489	42.64200858	57.35799142	36.92038687	63.07961313
					2800	27.89973871	72.10026129	18.02483542	81.97516458	42.77773812	57.22226188	37.12593612	62.87406388
					2810	44.56786422	55.43213578	36.02394339	63.97605661	42.75758989	57.24241011	36.92219623	63.07780377
					2820	46.56768908	53.43231092	50.52025432	49.47974568	42.92651257	57.07348743	36.8047608	63.1952392
					2830	40.4096566	59.5903434	37.69875369	62.30124631	43.04129	56.95871	36.96896034	63.03103966
					2840	49.95029374	50.04970626	45.65294182	54.34705818	43.23573441	56.76426559	36.13726739	63.86273261
					2850	49.23383033	50.76616968	52.30354009	47.69645991	43.31138837	56.68861163	36.20688277	63.79311723
					2860	48.9934591	51.0065409	37.46947495	62.53052505	43.32344753	56.67655247	35.81595276	64.18404724
					2870	54.65801955	45.34198045	33.30396145	66.69603855	43.05878544	56.94121456	35.73404553	64.26595447
					2880	45.13526568	54.86473432	19.20564608	80.79435392	43.13779342	56.86220658	35.60140198	64.39859802
					2890	46.56864173	53.43135827	21.53386017	78.46613983	43.4552081	56.5447919	35.99290131	64.00709869
					2900	46.2087888	53.7912112	29.79212485	70.20787515	43.58705776	56.41294224	35.98107143	64.01892857
					2910	43.84389058	56.15610942	36.85307685	63.14692315	43.79779509	56.20220491	35.63962524	64.36037476
					2920	47.74077426	52.25922574	40.91477815	59.08522185	44.2206478	55.7793522	35.81791255	64.18208745
					2930	44.973833	55.026167	63.8792789	36.1207211	44.41040701	55.58959299	36.04052928	63.95947073
					2940	30.91689456	69.08310544	52.23420306	47.76579694	44.70021649	55.29978351	36.39702086	63.60297914
					2950	44.05675652	55.94324348	37.93891232	62.06108768	44.80712928	55.19287072	36.32832849	63.67167151
					2960	31.65451219	68.34548781	25.38555015	74.61444985	44.85896252	55.14103748	36.09406199	63.90593801
					2970	41.29545411	58.70454589	46.96631532	53.03368468	45.12065095	54.87934905	36.19905575	63.80094425
					2980	49.26965117	50.73034883	45.25215114	54.74784886	45.49169004	54.50830996	36.2158668	63.7841332
					2990	52.75521532	47.24478468	61.60158086	38.39841914	45.55376102	54.44623898	36.10957495	63.89042505
					3000	52.95446522	47.04553478	51.15993656	48.84006344	45.69465575	54.30534425	36.23600973	63.76399027
					3010	50.18527642	49.81472358	53.15189598	46.84810402	45.94375536	54.05624464	35.92668792	64.07331208
					3020	51.54901351	48.4509865	43.08364936	56.91635065	46.45299815	53.54700185	37.15251048	62.84748952
					3030	52.69146207	47.30853793	34.98915543	65.01084457	46.91658694	53.08341306	37.70499806	62.29500194
					3040	46.55026676	53.44973324	41.25437279	58.74562721	47.21574168	52.78425832	38.80123917	61.19876083
					3050	47.33490264	52.66509736	50.39621805	49.60378195	47.89720705	52.10279295	38.45601495	61.54398505
					3060	39.8723092	60.1276908	13.36290865	86.63709135	48.09746211	51.90253789	39.20242102	60.79757898
					3070	40.34787564	59.65212436	31.68699954	68.31300046	47.7673635	52.2326365	39.25950997	60.74049003
					3080	45.88116866	54.11883134	27.19294914	72.80705086	47.82178274	52.17821726	39.11837525	60.88162475
					3090	48.7530055	51.2469945	19.68886285	80.31113715	48.06567951	51.93432049	39.52859839	60.47140161
					3100	39.98562461	60.01437539	42.28051363	57.71948637	48.15891817	51.84108183	39.14267463	60.85732537
					3110	47.04393582	52.95606418	24.35430983	75.64569017	48.28935456	51.71064544	39.03376311	60.96623689
					3120	32.16292501	67.83707499	48.13724961	51.86275039	48.40179636	51.59820364	39.38016005	60.61983995
					3130	50.25071283	49.74928717	36.96046577	63.03953423	48.43993998	51.56006002	39.73458664	60.26541336
					3140	56.05578201	43.94421799	57.23949368	42.76050633	48.64419476	51.35580524	40.20821501	59.79178499
					3150	53.48861341	46.51138659	30.52035716	69.47964284	48.79446389	51.20553611	40.73437051	59.26562949
					3160	57.12872771	42.87127229	35.22102008	64.77897992	48.75490612	51.24509388	41.18454522	58.81545478
					3170	56.87201663	43.12798337	36.40297704	63.59702296	48.9260433	51.0739567	40.9381893	59.0618107
					3180	56.67412907	43.32587093	21.01616775	78.98383225	49.1180171	50.8819829	41.2752055	58.7247945
					3190	57.40761406	42.59238595	35.54249164	64.45750836	49.36326417	50.63673583	40.97573371	59.02426629
					3200	55.87219147	44.12780853	18.15300165	81.84699835	49.78718873	50.21281127	40.80231749	59.19768251
					3210	48.62948599	51.37051401	35.31187368	64.68812632	49.93081396	50.06918604	40.47231412	59.52768588
					3220	51.69023522	48.30976478	53.43210038	46.56789962	50.25946631	49.74053369	40.79552466	59.20447534
					3230	46.57495059	53.42504941	43.38071705	56.61928295	50.38824157	49.61175843	41.38915685	58.61084315
					3240	46.03582331	53.96417669	15.3492986	84.6507014	50.51843449	49.48156551	41.37185652	58.62814348
					3250	54.38499457	45.61500543	42.07693158	57.92306842	50.60519424	49.39480576	41.56842446	58.43157554
					3260	59.77240113	40.22759887	20.09020932	79.90979067	50.68176405	49.31823595	41.70095314	58.29904686
					3270	56.68508002	43.31491999	77.14474588	22.85525412	50.81685282	49.18314718	41.5469997	58.4530003
					3280	52.5776064	47.4223936	43.72622736	56.27377264	50.93995819	49.06004181	41.95146904	58.04853096
					3290	50.24899988	49.75100012	58.35870938	41.64129062	51.01397654	48.98602346	42.4416648	57.5583352
					3300	50.39573502	49.60426498	28.03576988	71.96423012	51.24050967	48.75949033	42.64224112	57.35775888
					3310	38.11274696	61.88725304	56.09154522	43.90845478	51.443779	48.556221	42.69271518	57.30728482
					3320	27.73283487	72.26716513	38.93548002	61.06451998	51.75717473	48.24282527	43.29427574	56.70572426
					3330	49.34307056	50.65692944	43.32238325	56.67761675	52.00427135	47.99572865	43.43876713	56.56123287
					3340	52.84839156	47.15160844	58.62013372	41.37986628	52.20491932	47.79508068	44.20039516	55.79960484
					3350	54.70546538	45.29453462	25.97083047	74.02916953	52.36066793	47.63933207	45.1919187	54.8080813
					3360	55.88608608	44.11391393	46.74905228	53.25094772	52.4464879	47.5535121	45.48591049	54.51408951
					3370	54.7279909	45.2720091	55.13571897	44.86428103	52.38292779	47.61707221	46.06122246	53.93877754
					3380	56.6033444	43.3966556	51.37971775	48.62028226	52.88130403	47.11869597	46.46000482	53.53999518
					3390	55.55225936	44.44774064	43.36069278	56.63930722	53.06329173	46.93670827	47.12031489	52.87968511
					3400	54.23236744	45.76763256	48.36779051	51.63220949	53.1350349	46.8649651	46.92669466	53.07330534
					3410	44.19134263	55.80865737	52.75103501	47.24896499	53.25447517	46.74552483	47.65134903	52.34865097
					3420	52.57188644	47.42811356	24.28892507	75.71107493	53.27041562	46.72958438	48.58024334	51.41975666
					3430	57.53143833	42.46856167	58.10260458	41.89739542	53.25861034	46.74138966	49.35437286	50.64562714
					3440	57.48143345	42.51856656	48.60621727	51.39378273	53.32119952	46.67880048	50.41750848	49.58249152
					3450	52.53704728	47.46295272	43.38997576	56.61002424	53.3528177	46.6471823	50.48285164	49.51714836
					3460	51.38164338	48.61835662	21.10874071	78.89125929	53.31111799	46.68888201	50.87516646	49.12483354
					3470	48.41578197	51.58421803	41.86928761	58.13071239	53.4209792	46.5790208	51.20537465	48.79462535
					3480	47.86299245	52.13700755	77.24155728	22.75844272	53.5800191	46.4199809	50.89511387	49.10488613
					3490	55.90948991	44.09051009	44.36983411	55.63016589	53.8343329	46.1656671	51.60750291	48.39249709
					3500	57.17996243	42.82003757	71.62654598	28.37345402	54.13332913	45.86667087	52.79636587	47.20363413
					3510	56.85952585	43.14047415	57.9188992	42.0811008	54.20068104	45.79931896	53.20623926	46.79376074
					3520	57.07480355	42.92519645	45.30027016	54.69972984	53.98479827	46.01520173	53.93743843	46.06256157
					3530	57.82738709	42.17261292	63.711586	36.288414	53.95188083	46.04811917	53.16201297	46.83798703
					3540	56.46639792	43.53360208	59.98913914	40.01086086	54.06624497	45.93375503	53.48573336	46.51426664
					3550	58.10345646	41.89654354	51.48376494	48.51623506	54.25654144	45.74345856	53.37910893	46.62089107
					3560	57.70163884	42.29836116	52.97039535	47.02960465	54.30878495	45.69121505	53.48989723	46.51010277
					3570	55.85549119	44.14450881	44.04249712	55.95750288	54.76771101	45.23228899	53.52044518	46.47955482
					3580	52.94980312	47.05019688	39.05606025	60.94393975	55.33593987	44.66406013	54.06455877	45.93544123
					3590	56.11421503	43.88578497	66.03597905	33.96402095	55.44167485	44.55832515	54.43822832	45.56177168
					3600	56.69618486	43.30381514	70.25656307	29.74343693	55.39445131	44.60554869	54.33742653	45.66257347
					3610	44.36244296	55.63755705	57.27409504	42.72590496	55.55628437	44.44371563	54.54957486	45.45042514
					3620	43.80237052	56.19762948	53.69522015	46.30477986	55.58449763	44.41550237	55.00675448	44.99324552
					3630	57.58011321	42.41988679	68.47515015	31.52484985	55.69215494	44.30784506	54.71155149	45.28844851
					3640	59.5320856	40.4679144	70.6362795	29.3637205	55.70422771	44.29577229	54.55042006	45.44957994
					3650	59.71468357	40.28531643	47.36486183	52.63513817	55.86812103	44.13187897	54.9590422	45.0409578
					3660	59.58006693	40.41993307	67.4777299	32.5222701	55.88060406	44.11939594	54.64796022	45.35203978
					3670	57.94169089	42.05830911	82.59462992	17.40537008	56.18297281	43.81702719	54.38169919	45.61830081
					3680	56.26994712	43.73005288	75.8835827	24.1164173	56.3308126	43.6691874	55.26080772	44.73919228
					3690	59.86617721	40.13382279	75.23608411	24.76391589	56.40188721	43.59811279	55.1057321	44.8942679
					3700	59.02014151	40.9798585	38.8749932	61.1250068	56.47446255	43.52553745	55.09403691	44.90596309
					3710	53.74550607	46.25449393	38.16105725	61.83894275	56.5865064	43.4134936	55.46537881	44.53462119
					3720	54.23240757	45.76759243	52.15249111	47.84750889	56.53140433	43.46859567	56.01841991	43.98158009
					3730	59.80127056	40.19872944	37.60880059	62.39119941	56.64761194	43.35238806	56.33508747	43.66491253
					3740	59.54495406	40.45504594	79.71255823	20.28744177	56.89728301	43.10271699	56.18773254	43.81226746
					3750	61.284631	38.715369	75.98130943	24.01869057	56.98715773	43.01284227	56.12126949	43.87873051
					3760	57.8199423	42.1800577	62.98047482	37.01952518	56.88571587	43.11428413	55.71974677	44.28025323
					3770	48.76237956	51.23762044	57.38136682	42.61863318	56.87404211	43.12595789	54.99138481	45.00861519
					3780	55.00629094	44.99370907	37.59804762	62.40195238	56.92180183	43.07819817	55.37148947	44.62851053
					3790	58.41017742	41.58982258	60.23596692	39.76403308	56.87637661	43.12362339	54.52900941	45.47099059
					3800	59.95411992	40.04588008	52.92086354	47.07913646	56.87091005	43.12908995	54.10526428	45.89473572
					3810	53.06015393	46.93984607	33.68597323	66.31402677	56.90694302	43.09305698	54.059452	45.940548
					3820	61.51797572	38.48202428	57.64949052	42.35050948	56.87870467	43.12129533	54.4931287	45.5068713
					3830	56.71250716	43.28749284	66.68527319	33.31472681	57.01441865	42.98558135	54.56127793	45.43872207
					3840	54.73555444	45.26444556	62.37953062	37.62046938	57.21751149	42.78248851	55.2909776	44.7090224
					3850	50.43999077	49.56000923	53.47924224	46.52075776	57.32728531	42.67271469	54.79276385	45.20723615
					3860	62.95895143	37.04104857	36.79039513	63.20960487	57.42867076	42.57132924	54.46231347	45.53768653
					3870	57.32496237	42.67503764	70.06521317	29.93478683	57.74267423	42.25732577	54.31791131	45.68208869
					3880	60.21851399	39.78148601	40.08036642	59.91963358	58.0645483	41.9354517	54.50362273	45.49637727
					3890	57.21905551	42.78094449	43.16201491	56.83798509	58.04471576	41.95528424	54.54377102	45.45622898
					3900	63.91081855	36.08918145	64.20042156	35.79957844	58.07322714	41.92677286	54.68257396	45.31742604
					3910	54.86900212	45.13099788	32.50260951	67.49739049	57.97496459	42.02503541	54.85696145	45.14303855
					3920	59.61214894	40.38785106	39.17172288	60.82827712	58.02885266	41.97114734	54.34209859	45.65790141
					3930	60.1117158	39.8882842	69.12346002	30.87653998	58.10425743	41.89574257	53.74056152	46.25943848
					3940	61.1562431	38.8437569	50.19374766	49.80625234	58.16594951	41.83405049	53.17863372	46.82136628
					3950	61.18277622	38.81722378	48.00976261	51.99023739	58.28688729	41.71311271	51.94353502	48.05646498
					3960	58.25128325	41.74871675	62.32841302	37.67158698	58.18789332	41.81210668	52.12163177	47.87836823
					3970	48.57143775	51.42856225	49.31383657	50.68616343	58.35332603	41.64667397	51.9724605	48.0275395
					3980	54.34237008	45.65762992	58.0193332	41.98066681	58.48890235	41.51109765	52.25085714	47.74914286
					3990	60.59621706	39.40378294	69.72645601	30.27354399	58.48437934	41.51562066	52.48206807	47.51793193
					4000	60.49310075	39.50689925	40.98021863	59.01978137	58.47331263	41.52668737	52.46291131	47.53708869
					4010	52.0064275	47.9935725	51.14888718	48.85111282	58.36038646	41.63961354	52.27182843	47.72817157
					4020	56.26416429	43.73583571	20.77243916	79.22756084	58.33202383	41.66797617	52.18454843	47.81545157
					4030	59.51054918	40.48945082	64.68560763	35.31439237	58.48677842	41.51322158	52.58402073	47.41597927
					4040	55.51070084	44.48929917	20.74510286	79.25489714	58.43300847	41.56699153	52.76174368	47.23825632
					4050	56.18760318	43.81239682	38.37813761	61.62186239	58.48246167	41.51753833	53.20587901	46.79412099
					4060	59.9411383	40.0588617	49.14733868	50.85266132	58.5176255	41.4823745	53.37137635	46.62862365
					4070	56.26148259	43.73851741	75.08790729	24.91209271	58.80209515	41.19790485	53.98835749	46.01164251
					4080	62.7769046	37.2230954	47.5181075	52.4818925	58.84855931	41.15144069	54.07796671	45.92203329
					4090	63.30753754	36.69246246	76.27074353	23.72925647	59.00752469	40.99247531	53.75539332	46.24460668
					4100	61.71268028	38.28731972	40.62707782	59.37292219	59.18121644	40.81878356	53.32884701	46.67115299
					4110	61.86684263	38.13315737	53.40359384	46.59640616	59.51111021	40.48888979	53.57574939	46.42425061
					4120	60.37661996	39.62338004	49.90958476	50.09041524	59.42626892	40.57373108	54.18385936	45.81614064
					4130	60.21794808	39.78205192	63.16650253	36.83349747	59.29515067	40.70484933	54.02054083	45.97945917
					4140	56.56865387	43.43134613	70.52271305	29.47728695	58.95920189	41.04079811	54.22125786	45.77874214
					4150	60.98616583	39.01383417	77.7152293	22.2847707	58.99801479	41.00198521	54.67262595	45.32737405
					4160	54.70329347	45.29670653	56.25862412	43.74137588	58.80008146	41.19991854	54.27027475	45.72972525
					4170	62.32835862	37.67164138	41.21972403	58.78027597	58.69102142	41.30897858	54.85563091	45.14436909
					4180	61.78733381	38.21266619	51.91623937	48.08376063	58.57751283	41.42248717	54.65570206	45.34429794
					4190	59.41624364	40.58375636	47.22526452	52.77473548	58.59906516	41.40093484	54.34587628	45.65412372
					4200	66.0340039	33.9659961	12.24605075	87.75394925	58.6509576	41.3490424	54.34237172	45.65762828
					4210	53.97144891	46.0285511	47.95792745	52.04207256	58.6592553	41.3407447	54.88332995	45.11667005
					4220	62.18257407	37.81742593	30.55332218	69.44667782	58.51115006	41.48884994	54.68419821	45.31580179
					4230	61.14680027	38.85319973	66.35071985	33.64928015	58.6282218	41.3717782	54.96700136	45.03299864
					4240	59.57059668	40.42940332	49.40055795	50.59944205	58.74426675	41.25573325	55.17444598	44.82555402
					4250	58.98055226	41.01944774	78.73556346	21.26443654	58.4938353	41.5061647	54.95359659	45.04640341
					4260	55.52539627	44.47460373	66.23608283	33.76391717	58.45376	41.54624	55.46377852	44.53622148
					4270	56.37344816	43.62655184	58.52919471	41.47080529	58.55969153	41.44030847	56.17511073	43.82488927
					4280	56.65486344	43.34513656	77.75445408	22.24554592	58.64232047	41.35767953	57.35909066	42.64090934
					4290	52.26402333	47.73597668	46.66191795	53.33808205	58.6283823	41.3716177	57.58484211	42.41515789
					4300	60.93229092	39.06770908	82.88686904	17.11313096	58.69692723	41.30307277	58.48187551	41.51812449
					4310	61.74747526	38.25252474	61.36122782	38.63877218	58.82396049	41.17603951	58.84307927	41.15692073
					4320	67.56810622	32.43189378	65.15201149	34.84798851	58.75581881	41.24418119	59.07146081	40.92853919
					4330	63.88764785	36.11235215	62.21956031	37.78043969	58.65680905	41.34319095	58.74137275	41.25862725
					4340	64.81974132	35.18025868	50.23403061	49.76596939	58.53941151	41.46058849	59.0081459	40.9918541
					4350	63.59383352	36.40616648	40.62566889	59.37433111	58.49566032	41.50433968	58.36389303	41.63610697
					4360	67.26457341	32.73542659	66.07126348	33.92873652	58.4132004	41.5867996	59.21243676	40.78756324
					4370	58.63204533	41.36795467	67.80400355	32.19599645	58.19349722	41.80650278	59.40868719	40.59131281
					4380	50.63793175	49.36206826	61.73596806	38.26403194	58.18630554	41.81369446	59.24723825	40.75276175
					4390	43.08512641	56.91487359	50.31693531	49.68306469	58.2704249	41.7295751	59.13110246	40.86889754
					4400	59.19851336	40.80148664	66.18178737	33.81821263	58.34775454	41.65224546	58.79437481	41.20562519
					4410	53.8162187	46.1837813	43.68051029	56.31948971	58.36246003	41.63753997	58.5480904	41.4519096
					4420	49.30693992	50.69306008	62.35577346	37.64422654	58.59599067	41.40400933	58.02457229	41.97542771
					4430	53.82321075	46.17678925	28.97535176	71.02464824	58.7177287	41.2822713	58.84700528	41.15299472
					4440	61.21088469	38.78911531	53.32234524	46.67765476	58.8504832	41.1495168	59.23181559	40.76818441
					4450	63.80275748	36.19724252	50.01501524	49.98498477	59.01132519	40.98867481	59.38318103	40.61681897
					4460	61.60595925	38.39404075	75.59863234	24.40136766	58.94281269	41.05718731	60.59926127	39.40073873
					4470	50.69791582	49.30208418	52.172694	47.827306	59.1705627	40.8294373	60.39539327	39.60460673
					4480	54.54209659	45.45790341	63.7367973	36.2632027	59.26330921	40.7366908	61.36035957	38.63964043
					4490	60.26066257	39.73933743	68.59900866	31.40099134	59.31913106	40.68086894	61.11416435	38.88583565
					4500	47.82421292	52.17578708	58.46313748	41.53686252	59.32906955	40.67093045	61.61363147	38.38636853
					4510	58.4492606	41.5507394	66.99949692	33.00050308	59.41387241	40.58612759	61.41189355	38.58810645
					4520	57.40893538	42.59106462	87.4268299	12.5731701	59.59756283	40.40243717	61.14475316	38.85524684
					4530	60.47824012	39.52175988	81.1554157	18.8445843	59.82935057	40.17064943	61.47999565	38.52000435
					4540	58.79970283	41.20029717	76.1989316	23.8010684	60.07445502	39.92554498	61.42725896	38.57274104
					4550	59.00649229	40.99350771	66.49380613	33.50619387	60.35388084	39.64611916	62.13716267	37.86283733
					4560	62.66629932	37.33370068	56.79952912	43.20047088	60.39653622	39.60346378	61.71846095	38.28153905
					4570	56.46591272	43.53408728	60.79479735	39.20520265	60.40089138	39.59910862	62.15360706	37.84639294
					4580	51.21198484	48.78801516	58.25341605	41.74658395	60.21924471	39.78075529	62.10559024	37.89440976
					4590	56.78963011	43.21036989	61.12353851	38.87646149	60.13823527	39.86176473	62.41029711	37.58970289
					4600	61.07622678	38.92377322	43.41384727	56.58615273	59.98417799	40.01582201	62.95684646	37.04315354
					4610	57.50722397	42.49277603	83.90280789	16.09719211	60.03208051	39.96791949	62.66415803	37.33584197
					4620	50.6619805	49.3380195	63.41236591	36.58763409	60.01235702	39.98764298	62.38908045	37.61091955
					4630	60.00984458	39.99015542	41.67568845	58.32431155	60.0462996	39.9537004	62.41251125	37.58748875
					4640	64.50803544	35.49196456	57.2435776	42.7564224	60.05629469	39.94370531	62.43771191	37.56228809
					4650	60.51246517	39.48753483	53.34960286	46.65039714	60.16904225	39.83095775	62.20624936	37.79375064
					4660	61.73614624	38.26385376	65.15472434	34.84527566	60.19677862	39.80322138	62.04581904	37.95418096
					4670	66.61335606	33.38664394	29.55920055	70.44079945	60.33497011	39.66502989	62.37743851	37.62256149
					4680	68.53699802	31.46300198	83.16380636	16.83619364	60.58227269	39.41772731	62.62883496	37.37116504
					4690	68.55781333	31.44218667	71.54156532	28.45843468	60.71343689	39.28656311	62.62416362	37.37583638
					4700	67.61918503	32.38081497	54.94490176	45.05509824	60.65175152	39.34824848	62.87482064	37.12517936
					4710	62.53986626	37.46013374	74.26614285	25.73385715	60.60489267	39.39510733	62.89941802	37.10058198
					4720	65.58669966	34.41330034	37.56065958	62.43934042	60.62738738	39.37261262	62.96928946	37.03071054
					4730	66.91264577	33.08735423	79.76660333	20.23339667	60.84270998	39.15729002	62.97894346	37.02105654
					4740	63.99371489	36.00628511	53.79476389	46.20523611	60.96830646	39.03169354	62.69082115	37.30917885
					4750	60.07745964	39.92254036	74.87338125	25.12661875	61.05646273	38.94353727	62.62591872	37.37408128
					4760	63.30549801	36.69450199	68.44692931	31.55307069	61.33708255	38.66291745	62.85163088	37.14836912
					4770	64.89360767	35.10639233	52.61192279	47.38807721	61.15926303	38.84073697	62.39952757	37.60047243
					4780	68.19462317	31.80537683	75.62656178	24.37343822	61.12464393	38.87535607	61.77132611	38.22867389
					4790	69.15519045	30.84480955	75.06488307	24.93511693	61.07070748	38.92929252	61.01855729	38.98144271
					4800	66.51474001	33.48525999	82.86700689	17.13299311	61.0279413	38.9720587	60.74691541	39.25308459
					4810	63.10771503	36.89228497	61.53308137	38.46691863	60.85421888	39.14578112	59.74627879	40.25372121
					4820	61.96958876	38.03041124	83.55367934	16.44632066	60.64814682	39.35185318	59.53143988	40.46856012
					4830	58.30412588	41.69587412	62.70315367	37.29684633	60.61134523	39.38865477	59.68798429	40.31201571
					4840	59.75616659	40.24383341	77.75961088	22.24038912	60.62100047	39.37899953	59.5033299	40.4966701
					4850	56.96281979	43.03718021	78.10804734	21.89195266	60.47778846	39.52221154	59.54336349	40.45663651
					4860	66.03686206	33.96313794	25.69855904	74.30144096	60.30683813	39.69316187	59.67416803	40.32583197
					4870	66.25867571	33.74132429	52.04230686	47.95769314	59.25607518	40.74392482	59.4868058	40.5131942
					4880	60.36311693	39.63688307	68.99897459	31.00102541	59.15779109	40.84220891	59.71102017	40.28897983
					4890	51.14768116	48.85231884	63.02120132	36.97879868	59.09280114	40.90719886	60.29691082	39.70308918
					4900	48.83525213	51.16474787	38.51234571	61.48765429	58.60765226	41.39234774	59.19138915	40.80861085
					4910	60.6130679	39.3869321	57.99984081	42.00015919	58.34715928	41.65284072	59.33149565	40.66850435
					4920	60.86398458	39.13601542	60.59310315	39.40689685	58.08148311	41.91851689	59.14856403	40.85143597
					4930	61.91937161	38.08062839	75.17699237	24.82300763	57.89704917	42.10295083	59.94574667	40.05425333
					4940	60.5125851	39.4874149	28.73711362	71.26288638	57.38989184	42.61010816	59.59125834	40.40874166
					4950	58.06493097	41.93506903	66.10585312	33.89414688	57.02860559	42.97139441	59.18200028	40.81799972
					4960	61.41295603	38.58704397	51.26948172	48.73051828	56.71260107	43.28739893	59.72405005	40.27594995
					4970	62.75318945	37.24681055	79.16207557	20.83792443	56.74937984	43.25062016	59.35688698	40.64311302
					4980	61.67936819	38.32063181	52.66504798	47.33495202	56.60996338	43.39003662	60.22193312	39.77806688
					4990	60.94751704	39.05248296	49.04255998	50.95744002	56.48618001	43.51381999	59.74837249	40.25162751
					5000	64.75663229	35.24336771	65.28898467	34.71101533	56.34156339	43.65843661	59.99473401	40.00526599
					5010	62.13582383	37.86417617	69.97445739	30.02554261	56.44932285	43.55067715	59.7880723	40.2119277
					5020	49.38046501	50.61953499	43.94222833	56.05777167	56.42818355	43.57181645	60.02531109	39.97468891
					5030	55.64336176	44.35663824	55.38855525	44.61144475	56.44457006	43.55542994	59.96312656	40.03687344
					5040	57.72748113	42.27251887	42.76420615	57.23579385	56.38401133	43.61598867	60.02610988	39.97389012
					5050	56.61862737	43.38137263	62.34519548	37.65480451	56.14167955	43.85832045	59.35951425	40.64048575
					5060	50.14664897	49.85335103	15.46133844	84.53866156	56.04939823	43.95060177	58.74077057	41.25922943
					5070	52.15662435	47.84337565	45.84274485	54.15725515	55.9079026	44.0920974	58.37178729	41.62821271
					5080	54.58903133	45.41096867	68.77856203	31.22143797	55.80479033	44.19520967	57.6058764	42.3941236
					5090	51.70440241	48.29559759	48.83604252	51.16395748	55.86342022	44.13657978	57.65477651	42.34522349
					5100	49.48581769	50.51418231	63.16525136	36.83474864	55.89322287	44.10677713	57.35370214	42.64629786
					5110	52.35775959	47.64224041	50.08487862	49.91512138	55.98878722	44.01121278	57.11574977	42.88425023
					5120	3.91831374	96.08168626	74.34733459	25.65266541	55.93973037	44.06026963	57.91251388	42.08748612
					5130	45.64949193	54.35050807	74.84729844	25.15270156	55.8696853	44.1303147	58.05309404	41.94690596
					5140	56.69535677	43.30464324	71.55611153	28.44388847	55.89908589	44.10091411	57.885402	42.114598
					5150	39.76544306	60.23455694	0.86197246	99.13802755	56.20398114	43.79601886	57.83416011	42.16583989
					5160	47.22732311	52.77267689	60.49503428	39.50496572	56.42885208	43.57114792	57.82693074	42.17306926
					5170	48.18666141	51.81333859	55.82521219	44.17478782	56.56410005	43.43589995	57.22491083	42.77508917
					5180	57.20722533	42.79277467	70.2155152	29.7844848	56.59306212	43.40693788	57.09184315	42.90815685
					5190	42.67197421	57.32802579	65.0849012	34.9150988	56.66323627	43.33676373	57.33593235	42.66406765
					5200	50.13221441	49.86778559	50.66940414	49.33059586	56.79041599	43.20958401	56.9430306	43.0569694
					5210	51.50295431	48.49704569	82.58944034	17.41055966	56.97000978	43.02999022	56.56779906	43.43220094
					5220	64.41558368	35.58441632	55.5408262	44.4591738	57.04293981	42.95706019	56.63592227	43.36407773
					5230	58.47646022	41.52353978	81.67801261	18.32198739	57.11768549	42.88231451	56.83764394	43.16235606
					5240	60.5996941	39.4003059	55.61501152	44.38498848	57.19598104	42.80401896	57.4321836	42.5678164
					5250	56.6182668	43.3817332	66.3592011	33.6407989	57.27356445	42.72643555	57.38629434	42.61370566
					5260	65.57319254	34.42680746	64.33363392	35.66636608	57.29098706	42.70901294	56.99577795	43.00422205
					5270	62.22739365	37.77260635	80.54610763	19.45389237	57.37634126	42.62365874	57.40401391	42.59598609
					5280	65.72931935	34.27068065	49.44051177	50.55948823	57.58994073	42.41005927	57.69376885	42.30623115
					5290	65.10612833	34.89387167	78.83871151	21.16128849	57.84564245	42.15435755	57.96575134	42.03424866
					5300	56.79626967	43.20373033	41.0685059	58.9314941	58.05838396	41.94161604	57.87854903	42.12145097
					5310	61.80839242	38.19160758	51.31107907	48.68892093	58.34349956	41.65650044	57.69605184	42.30394816
					5320	55.89143792	44.10856208	42.71493404	57.28506596	58.72710655	41.27289345	58.91129945	41.08870055
					5330	56.71086292	43.28913708	44.49222405	55.50777595	59.06591816	40.93408184	59.32985347	40.67014653
					5340	61.29425044	38.70574956	65.19705902	34.80294098	59.35296313	40.64703687	59.52264175	40.47735825
					5350	61.27610144	38.72389856	62.40481833	37.59518167	59.69066018	40.30933982	60.05693842	39.94306158
					5360	61.83660168	38.16339832	65.97247631	34.02752369	60.03845892	39.96154108	60.4402826	39.5597174
					5370	63.53496306	36.46503694	66.3335288	33.6664712	60.35582885	39.64417115	60.80231854	39.19768146
					5380	62.68637709	37.31362291	59.21189501	40.78810499	61.54677495	38.45322505	60.43296452	39.56703548
					5390	61.86254685	38.13745315	60.44668038	39.55331962	61.76877276	38.23122724	60.25306823	39.74693177
					5400	66.69733902	33.30266098	60.40786499	39.59213501	61.98327238	38.01672762	60.44094241	39.55905759
					5410	60.30367012	39.69632988	38.14364767	61.85635233	62.52368567	37.47631433	61.78102095	38.21897905
					5420	67.51071423	32.48928577	27.29682563	72.70317437	62.87545396	37.12454604	62.00336135	37.99663865
					5430	62.34105008	37.65894992	53.80665124	46.19334876	63.15253078	36.84746922	62.4091574	37.5908426
					5440	65.49825322	34.50174678	87.62554178	12.37445822	63.29889097	36.70110903	62.32465771	37.67534229
					5450	66.99875089	33.00124911	8.69912411	91.30087589	63.66062068	36.33937932	62.28143634	37.71856366
					5460	67.22421449	32.77578551	46.96904463	53.03095537	63.8971814	36.1028186	62.93550296	37.06449704
					5470	65.13238754	34.86761246	54.74376537	45.25623463	64.16951433	35.83048567	62.54903532	37.45096468
					5480	66.56521893	33.43478107	89.44988082	10.55011918	64.24010354	35.75989646	63.1979518	36.8020482
					5490	65.67244129	34.32755871	82.98657098	17.01342902	64.38352243	35.61647757	62.66066052	37.33933948
					5500	64.90427107	35.09572893	46.70220735	53.29779265	64.44633825	35.55366175	61.8281472	38.1718528
					5510	65.64518512	34.35481488	45.37264873	54.62735127	64.59231927	35.40768073	62.00753042	37.99246958
					5520	66.48888811	33.51111189	90.79449174	9.20550826	64.63421921	35.36578079	62.1566008	37.8433992
					5530	60.27403821	39.72596179	58.71972996	41.28027005	64.69721309	35.30278691	62.17960293	37.82039707
					5540	68.68414941	31.31585059	69.25966247	30.74033753	64.69519545	35.30480455	62.78096487	37.21903513
					5550	68.57729826	31.42270174	38.316888	61.683112	64.66720409	35.33279591	61.96722132	38.03277868
					5560	71.15952275	28.84047725	53.03783879	46.96216121	64.81356671	35.18643329	62.81833315	37.18166685
					5570	69.71060535	30.28939465	77.43896678	22.56103322	64.8544075	35.1455925	62.84480604	37.15519396
					5580	69.43601653	30.56398347	67.18899992	32.81100008	65.00964522	34.99035478	63.63365617	36.36634383
					5590	69.22832505	30.77167495	78.61076431	21.38923569	65.25302407	34.74697593	64.47793436	35.52206564
					5600	68.92695165	31.07304835	76.08517272	23.91482728	65.2521163	34.7478837	64.91652851	35.08347149
					5610	67.22355339	32.77644661	82.71580464	17.28419536	65.18011134	34.81988866	64.70843124	35.29156876
					5620	68.54362595	31.45637405	68.54871119	31.45128881	65.27070898	34.72929102	64.79901368	35.20098632
					5630	64.65656505	35.34343495	55.51027991	44.48972009	65.27196337	34.72803663	65.12823562	34.87176438
					5640	56.97138025	43.02861975	65.67258753	34.32741247	65.26220612	34.73779388	64.82559469	35.17440531
					5650	67.63483722	32.36516278	81.13769481	18.86230519	65.33536815	34.66463185	64.62393925	35.37606075
					5660	67.32652087	32.67347913	69.20597803	30.79402197	65.22937415	34.77062585	64.48026741	35.51973259
					5670	65.1675062	34.8324938	71.83439457	28.16560543	65.28607149	34.71392851	64.5934335	35.4065665
					5680	62.31757922	37.68242078	76.52081058	23.47918942	65.28411673	34.71588327	65.46970932	34.53029068
					5690	64.67159477	35.32840523	65.90603107	34.09396893	65.23318314	34.76681686	65.73362171	34.26637829
					5700	61.12018933	38.87981067	62.88061127	37.11938873	65.24812482	34.75187518	64.58152141	35.41847859
					5710	62.19681158	37.80318842	84.02680198	15.97319802	65.20807789	34.79192211	65.51040998	34.48959002
					5720	65.3919334	34.6080666	62.87959063	37.12040937	65.14828273	34.85171727	66.4155142	33.5844858
					5730	68.01563341	31.98436659	88.63556678	11.36443322	64.97936754	35.02063246	66.93029287	33.06970713
					5740	65.79082396	34.20917604	54.276157	45.723843	64.831891	35.168109	66.31351916	33.68648084
					5750	63.80330055	36.19669945	13.1568324	86.8431676	64.71048917	35.28951083	65.82377014	34.17622986
					5760	64.06329875	35.93670125	75.50774539	24.49225461	64.6636623	35.3363377	65.84509774	34.15490226
					5770	67.71008953	32.28991047	71.93622343	28.06377657	64.62867576	35.37132424	66.23689338	33.76310662
					5780	65.44008163	34.55991837	81.7192162	18.2807838	64.53345018	35.46654982	65.79653954	34.20346046
					5790	65.62641988	34.37358012	80.10997056	19.89002944	64.50829904	35.49170096	65.84445453	34.15554547
					5800	63.67856863	36.32143137	37.33779064	62.66220936	64.24329749	35.75670251	65.64786356	34.35213644
					5810	64.26076363	35.73923637	84.47520893	15.52479107	63.98522978	36.01477022	66.05352944	33.94647056
					5820	63.89127257	36.10872743	52.66119642	47.33880358	63.78178117	36.21821883	66.20221348	33.79778652
					5830	63.80856186	36.19143814	82.94629097	17.05370903	63.5952622	36.4047378	66.09452355	33.90547645
					5840	69.12318397	30.87681603	87.55041168	12.44958832	63.33685763	36.66314237	65.45720066	34.54279934
					5850	61.24795436	38.75204564	87.56536035	12.43463965	63.12015862	36.87984138	64.86092326	35.13907674
					5860	57.60384831	42.39615169	51.79185783	48.20814217	62.87816409	37.12183591	64.54298282	35.45701718
					5870	66.4570812	33.5429188	70.59218077	29.40781923	62.92022029	37.07977971	64.35891672	35.64108328
					5880	63.59893723	36.40106277	83.1238477	16.8761523	62.90366408	37.09633592	64.18032276	35.81967724
					5890	62.18875706	37.81124294	43.77720747	56.22279254	62.89453368	37.10546632	64.48892443	35.51107557
					5900	65.59381068	34.40618932	50.16225299	49.83774701	62.96050983	37.03949017	64.80660644	35.19339356
					5910	61.29164504	38.70835496	53.08060101	46.91939899	62.91240233	37.08759767	64.71049387	35.28950613
					5920	63.19523443	36.80476557	43.91511852	56.08488148	62.68043024	37.31956976	64.65673201	35.34326799
					5930	67.41102143	32.58897857	71.98689252	28.01310748	62.45903774	37.54096226	65.08043568	34.91956432
					5940	59.7434369	40.2565631	67.26618317	32.73381683	62.39471693	37.60528307	65.46910304	34.53089696
					5950	66.26027914	33.73972086	28.8684262	71.1315738	62.17105874	37.82894126	64.90262638	35.09737362
					5960	64.95635744	35.04364256	56.07244145	43.92755855	62.18943415	37.81056585	65.05374166	34.94625834
					5970	64.1746611	35.8253389	93.12935979	6.87064021	62.0629477	37.9370523	63.85515561	36.14484439
					5980	56.517713	43.482287	80.99747721	19.00252279	61.81551119	38.18448881	63.9835728	36.0164272
					5990	59.04391507	40.95608494	57.99442196	42.00557804	61.49769113	38.50230887	63.42546884	36.57453116
					6000	59.48094814	40.51905186	58.00937064	41.99062937	61.38282109	38.61717891	63.66325782	36.33674218
					6010	62.51610092	37.48389908	47.78991534	52.21008467	61.29417173	38.70582827	64.63770771	35.36229229
					6020	63.86087118	36.13912882	65.35422596	34.64577404	61.09915723	38.90084277	64.56885534	35.43114466
					6030	61.6323835	38.3676165	68.33644618	31.66355382	60.67129684	39.32870316	64.41436917	35.58563083
					6040	58.99133027	41.00866973	61.1633945	38.8366055	60.15934316	39.84065684	63.77227573	36.22772427
					6050	55.16907026	44.83092974	59.23352272	40.76647728	59.89787045	40.10212955	63.40971424	36.59028576
					6060	55.41584501	44.58415499	59.00584816	40.99415184	59.75767122	40.24232878	64.07427196	35.92572804
					6070	60.78364372	39.21635628	60.62072468	39.37927532	59.65089235	40.34910765	63.48744879	36.51255121
					6080	60.19813814	39.80186186	71.94678017	28.05321983	59.58938416	40.41061584	62.97857856	37.02142144
					6090	56.25738307	43.74261693	34.68553278	65.31446722	59.50009436	40.49990564	62.67008459	37.32991541
					6100	58.17667571	41.82332429	48.2006169	51.7993831	59.35138804	40.64861196	62.36844308	37.63155692
					6110	56.58523073	43.41476927	59.87021004	40.12978996	59.08318137	40.91681863	61.85548829	38.14451171
					6120	69.36841932	30.63158068	73.32843353	26.67156647	58.91206923	41.08793077	62.36080179	37.63919821
					6130	67.69925953	32.30074047	59.44041929	40.55958071	58.69351654	41.30648346	62.4633016	37.5366984
					6140	64.19091446	35.80908554	71.2489654	28.7510346	58.6393422	41.3606578	62.09777544	37.90222456
					6150	60.33616415	39.66383585	81.87436996	18.12563004	58.69482652	41.30517348	62.36098626	37.63901374
					6160	65.18135442	34.81864558	76.23595369	23.76404631	58.60170636	41.39829364	62.88783703	37.11216297
					6170	55.49594458	44.50405542	66.46412316	33.53587684	58.69251435	41.30748565	63.15058861	36.84941139
					6180	53.87648839	46.12351161	93.44328188	6.55671812	58.58758554	41.41241446	63.54625723	36.45374277
					6190	59.03721797	40.96278203	96.34284593	3.65715407	58.34864528	41.65135472	63.27313362	36.72686639
					6200	53.265027	46.734973	37.01572101	62.98427899	58.31178553	41.68821447	63.76983644	36.23016356
					6210	62.05733552	37.94266448	70.58749093	29.41250907	58.25195187	41.74804813	63.8115883	36.1884117
					6220	55.74600258	44.25399742	22.89891346	77.10108654	58.24636373	41.75363627	63.84722537	36.15277463
					6230	52.77267151	47.22732849	69.4288673	30.5711327	58.18178289	41.81821711	63.05524531	36.94475469
					6240	51.8068101	48.19318991	60.17226467	39.82773533	58.27114749	41.72885251	62.87005063	37.12994937
					6250	59.93245194	40.06754806	66.40339516	33.59660484	58.40056078	41.59943922	63.03208742	36.96791258
					6260	59.28218343	40.71781657	62.85377649	37.14622351	58.4802908	41.5197092	63.36869554	36.63130446
					6270	54.11755917	45.88244083	71.99627441	28.00372559	58.44019715	41.55980285	63.93781458	36.06218542
					6280	45.88920943	54.11079057	64.05742917	35.94257083	58.37390234	41.62609766	64.36955679	35.63044321
					6290	39.33044419	60.66955581	48.97245045	51.02754955	58.31346191	41.68653809	64.56070698	35.43929302
					6300	52.29131136	47.70868864	61.61933467	38.38066533	58.38342702	41.61657298	64.6309521	35.3690479
					6310	56.52840832	43.47159168	71.23023442	28.76976558	58.50423001	41.49576999	65.04457466	34.95542534
					6320	58.81504088	41.18495912	54.54722733	45.45277267	58.59799115	41.40200885	65.47775087	34.52224913
					6330	60.75435484	39.24564516	26.70881438	73.29118562	58.63789169	41.36210831	64.96289887	35.03710113
					6340	59.25478215	40.74521785	67.21309886	32.78690114	58.50344839	41.49655161	65.23556736	34.76443264
					6350	61.53916192	38.46083808	72.16669476	27.83330524	58.75069914	41.24930086	66.01653087	33.98346913
					6360	47.56941427	52.43058573	61.40466564	38.59533436	58.59444034	41.40555966	65.10629098	34.89370902
					6370	48.87712895	51.12287105	77.56284647	22.43715353	58.53420227	41.46579773	65.23979328	34.76020672
					6380	55.31089405	44.68910595	75.8196711	24.1803289	58.39425103	41.60574897	65.10970196	34.89029804
					6390	60.83604571	39.16395429	64.48201342	35.51798658	58.27614048	41.72385952	65.25221775	34.74778225
					6400	65.01845757	34.98154243	57.20095954	42.79904046	58.24560966	41.75439034	65.16348653	34.83651347
					6410	60.84468235	39.15531765	77.03164205	22.96835795	58.26961279	41.73038721	64.86670716	35.13329284
					6420	65.92285258	34.07714742	66.4809318	33.5190682	58.27507553	41.72492447	64.68077808	35.31922192
					6430	57.84386521	42.15613479	64.09421785	35.90578215	58.34462174	41.65537826	64.68674663	35.31325337
					6440	55.22506811	44.77493189	58.05758834	41.94241166	58.32935625	41.67064375	64.16400518	35.83599482
					6450	57.86358962	42.13641038	92.59802721	7.40197279	58.46236369	41.53763631	63.48287088	36.51712912
					6460	63.20876243	36.79123757	30.99777099	69.00222901	58.61607167	41.38392833	63.93650731	36.06349269
					6470	64.67136259	35.32863741	57.88993206	42.11006794	58.70706873	41.29293127	63.7033675	36.2966325
					6480	60.88103806	39.11896194	52.73837692	47.26162309	58.88020039	41.11979961	64.37679161	35.62320839
					6490	61.07530736	38.92469264	71.55254835	28.44745165	59.0201957	40.9798043	64.10935744	35.89064256
					6500	65.64399309	34.35600691			59.25991455	40.74008545	63.99491906	36.00508094
					6510	63.54717929	36.45282071			59.27060062	40.72939938
					6520	60.47132476	39.52867524			59.27863202	40.72136798
					6530	60.47983555	39.52016445			59.41093728	40.58906272
					6540	58.54992184	41.45007816			59.68617361	40.31382639
					6550	62.55955062	37.44044938			60.07583878	39.92416122
					6560	61.33002314	38.66997686			60.10075382	39.89924618
					6570	60.19766297	39.80233703			60.07949917	39.92050083
					6580	62.81857112	37.18142888			59.97150618	40.02849382
					6590	53.34152979	46.65847021			59.9400334	40.0599666
					6600	68.86717164	31.13282836			60.08605531	39.91394469
					6610	50.20747675	49.79252325			59.98581038	40.01418962
					6620	53.51308899	46.48691101			60.1393902	39.8606098
					6630	62.23090647	37.76909353			60.40452663	39.59547337
					6640	61.6756214	38.3243786			60.44404776	39.55595224
					6650	62.63384244	37.36615756			60.35405139	39.64594861
					6660	61.56032369	38.43967631			60.23952782	39.76047218
					6670	65.45995436	34.54004564			60.25489436	39.74510564
					6680	59.04280132	40.95719868			60.00304115	39.99695885
					6690	53.0979483	46.9020517			59.96628667	40.03371333
					6700	65.82059738	34.17940262			60.0510644	39.9489356
					6710	61.10413397	38.89586603			60.14120708	39.85879292
					6720	66.69818541	33.30181459			60.12708368	39.87291632
					6730	64.57571756	35.42428244			60.17932519	39.82067481
					6740	59.91243208	40.08756792			60.21325407	39.78674593
					6750	64.03247169	35.96752831			60.26973517	39.73026483
					6760	60.47744126	39.52255874			60.24343597	39.75656403
					6770	59.69178526	40.30821474			60.12542154	39.87457846
					6780	60.86512735	39.13487265			60.20377485	39.79622515
					6790	59.92626224	40.07373776			60.22336217	39.77663783
					6800	59.20336758	40.79663242			60.33281977	39.66718023
					6810	53.56197851	46.43802149			60.43356735	39.56643265
					6820	55.44442111	44.55557889			60.38888203	39.61111797
					6830	53.30739863	46.69260137			60.26410126	39.73589874
					6840	59.14924274	40.85075726			60.29674244	39.70325756
					6850	66.70189984	33.29810016			60.47922141	39.52077859
					6860	56.42667023	43.57332977			60.28463015	39.71536985
					6870	55.40198529	44.59801471			60.64298578	39.35701422
					6880	62.39908684	37.60091316			60.84626865	39.15373135
					6890	57.32647161	42.67352839			60.88008715	39.11991285
					6900	56.24623111	43.75376889			60.7665902	39.2334098
					6910	59.17775531	40.82224469			60.74503423	39.25496577
					6920	61.62837584	38.37162416			60.6637039	39.3362961
					6930	53.07833873	46.92166127			60.48519807	39.51480193
					6940	55.96938674	44.03061326			60.35115958	39.64884042
					6950	59.5487323	40.4512677			60.42505393	39.57494607
					6960	62.46086653	37.53913347			60.31465297	39.68534703
					6970	62.48846916	37.51153084			60.17995539	39.82004461
					6980	67.33567964	32.66432036			59.86184744	40.13815256
					6990	62.61141062	37.38858938			59.76119212	40.23880788
					7000	63.95584381	36.04415619			59.69433276	40.30566724
					7010	64.30273366	35.69726634			59.51849106	40.48150894
					7020	57.52844312	42.47155688			59.28450433	40.71549567
					7030	64.46734361	35.53265639			59.22440077	40.77559923
					7040	61.47878906	38.52121094			59.13536983	40.86463017
					7050	64.13225944	35.86774056			59.05790299	40.94209701
					7060	67.6976772	32.3023228			59.10515525	40.89484475
					7070	59.05107169	40.94892831			59.15664381	40.84335619
					7080	53.83384389	46.16615611			58.84478824	41.15521176
					7090	64.48327148	35.51672852			58.32557908	41.67442092
					7100	62.64795702	37.35204298			58.19804908	41.80195092
					7110	58.94301752	41.05698248			58.08620392	41.91379608
					7120	68.48361387	31.51638613			58.08244042	41.91755958
					7130	63.88051503	36.11948497			58.12708778	41.87291222
					7140	63.95564999	36.04435001			58.028343	41.971657
					7150	55.88727739	44.11272261			57.93664909	42.06335091
					7160	61.53448787	38.46551213			57.93047101	42.06952899
					7170	57.41247672	42.58752329			58.04429323	41.95570677
					7180	56.35615696	43.64384304			58.08345914	41.91654086
					7190	52.20683826	47.79316174			58.24369462	41.75630538
					7200	56.86656041	43.13343959			58.28277361	41.71722639
					7210	60.19014811	39.80985189			58.23374516	41.76625484
					7220	54.23455747	45.76544253			58.14017268	41.85982732
					7230	50.47467989	49.52532011			58.22355972	41.77644028
					7240	59.44229648	40.55770352			58.05313363	41.94686637
					7250	56.50260469	43.49739531			57.97883593	42.02116407
					7260	55.06454473	44.93545528			57.92121536	42.07878464
					7270	48.54411805	51.45588195			57.88176107	42.11823893
					7280	56.62650381	43.37349619			57.94406608	42.05593392
					7290	56.32454944	43.67545056			57.70112403	42.29887597
					7300	55.97545325	44.02454675			57.784181	42.215819
					7310	61.61323329	38.38676671			57.88459605	42.11540395
					7320	56.18789475	43.81210525			57.80723906	42.19276094
					7330	39.5397871	60.4602129			57.84063957	42.15936043
					7340	26.82773171	73.17226829			58.07349824	41.92650176
					7350	52.64521245	47.35478755			58.09193437	41.90806563
					7360	60.99779693	39.00220307	54.29717777	45.70282223	58.04682687	41.95317313	60.11786281	39.88213719
					7370	56.23473145	43.76526855	76.12259557	23.87740443	58.123414	41.876586	60.10699939	39.89300061
					7380	57.67900076	42.32099924	76.56042307	23.43957693	57.89485642	42.10514358	59.84666302	40.15333698
					7390	57.36310303	42.63689697	81.59859361	18.40140639	57.84592288	42.15407712	59.7698947	40.2301053
					7400	52.65008206	47.34991794	65.52917847	34.47082153	57.82166287	42.17833713	60.25935601	39.74064399
					7410	55.93114913	44.06885087	78.82915226	21.17084774	57.98633733	42.01366267	60.86123461	39.13876539
					7420	64.98268861	35.01731139	63.89821277	36.10178723	57.98457519	42.01542481	60.6225366	39.3774634
					7430	63.62583746	36.37416254	77.67825242	22.32174758	57.8516595	42.1483405	60.4360792	39.5639208
					7440	61.25034809	38.74965191	77.13303518	22.86696482	58.01486781	41.98513219	60.03622597	39.96377403
					7450	57.96241528	42.03758472	79.6885578	20.3114422	58.05814207	41.94185793	60.1800968	39.8199032
					7460	57.04828122	42.95171878	64.79744333	35.20255667	58.18151373	41.81848627	59.86300146	40.13699854
					7470	57.68867015	42.31132985	82.29053126	17.70946874	58.17876174	41.82123826	59.96706755	40.03293245
					7480	66.74120825	33.25879175	73.4677146	26.5322854	58.33688195	41.66311805	59.54278142	40.45721858
					7490	58.64394882	41.35605118	77.81570789	22.18429211	58.45980536	41.54019464	59.46726434	40.53273566
					7500	58.82222777	41.17777223	39.20775009	60.79224991	58.44942637	41.55057363	59.27902268	40.72097732
					7510	61.01719519	38.98280481	60.47280452	39.52719548	58.35196005	41.64803995	59.2068869	40.7931131
					7520	62.29056474	37.70943526	69.22709504	30.77290496	58.2432476	41.7567524	59.06694763	40.93305237
					7530	60.70599852	39.29400148	16.64511774	83.35488226	58.31137078	41.68862922	59.49586195	40.50413805
					7540	52.07729927	47.92270073	41.49522713	58.50477287	58.18541709	41.81458291	58.76250789	41.23749211
					7550	65.71469436	34.28530564	3.18355747	96.81644253	58.30651043	41.69348957	59.30066085	40.69933915
					7560	69.25342706	30.74657294	3.19850615	96.80149385	58.20954957	41.79045043	59.68100258	40.31899742
					7570	63.75247044	36.24752956	3.21345482	96.78654518	58.04803855	41.95196145	59.46411358	40.53588642
					7580	60.75449763	39.24550237	3.22840349	96.77159651	57.80174653	42.19825347	59.43449897	40.56550103
					7590	65.7096365	34.2903635	3.24335216	96.75664784	57.77281326	42.22718674	59.53765021	40.46234979
					7600	65.42351364	34.57648636	53.6648049	46.3351951	58.11463496	41.88536504	59.55193363	40.44806637
					7610	60.34747482	39.65252518	69.51318893	30.48681107	58.10231148	41.89768852	59.28287446	40.71712554
					7620	62.84896113	37.15103887	64.00185102	35.99814898	57.9866816	42.0133184	59.5622388	40.4377612
					7630	56.82717716	43.17282284	54.9452968	45.0547032	57.78941194	42.21058806	59.35524898	40.64475102
					7640	61.38490458	38.61509542	68.37159532	31.62840468	57.54283621	42.45716379	59.20786005	40.79213995
					7650	62.71838957	37.28161043	67.53318852	32.46681148	57.25482321	42.74517679	58.77591317	41.22408683
					7660	64.28567474	35.71432526	71.32184906	28.67815094	57.16545875	42.83454125	58.42938803	41.57061197
					7670	61.44461881	38.55538119	71.33679773	28.66320227	57.30254041	42.69745959	57.9639471	42.0360529
					7680	50.63377666	49.36622335	71.35174641	28.64825359	57.19025179	42.80974821	58.27871196	41.72128804
					7690	64.6797805	35.3202195	70.70734077	29.29265923	57.03119039	42.96880961	57.46378343	42.53621657
					7700	54.41382571	45.58617429	89.28356486	10.71643514	56.86046201	43.13953799	57.43025503	42.56974497
					7710	63.15851518	36.84148482	36.64154384	63.35845616	56.86114094	43.13885906	57.49886586	42.50113414
					7720	60.04979662	39.95020338	61.97634248	38.02365752	56.80270808	43.19729192	57.85775933	42.14224067
					7730	62.29868778	37.70131222	61.99129115	38.00870885	56.7554074	43.24459261	57.57050908	42.42949092
					7740	56.74377407	43.25622593	62.00623982	37.99376018	56.55996554	43.44003446	57.68344524	42.31655476
					7750	58.91296796	41.08703204	62.02118849	37.97881151	56.53625468	43.46374532	57.54142175	42.45857825
					7760	51.53182248	48.46817752	62.03613716	37.96386284	56.26408719	43.73591281	58.31530073	41.68469927
					7770	49.52020944	50.47979057	59.65302972	40.34697028	56.00658896	43.99341104	58.67251097	41.32748903
					7780	52.0184003	47.9815997	71.20071422	28.79928578	55.58988449	44.41011551	58.53199664	41.46800336
					7790	50.20286568	49.79713432	42.3817143	57.61828571	55.25252716	44.74747284	59.74915951	40.25084049
					7800	62.50030959	37.49969041	84.55694775	15.44305225	54.83713939	45.16286061	60.47935844	39.52064156
					7810	51.03044947	48.96955053	75.22175509	24.77824491	54.16176454	45.83823546	61.9610597	38.0389403
					7820	53.37617133	46.62382867	52.36322702	47.63677298	53.56193291	46.43806709	63.44276096	36.55723904
					7830	43.62700172	56.37299828	67.2384839	32.7615161	53.08534485	46.91465515	64.92446221	35.07553779
					7840	38.06419041	61.93580959	74.02449108	25.97550892	52.62224532	47.37775468	66.71403209	33.28596791
					7850	44.26063836	55.73936165	76.83406919	23.16593081	51.87078862	48.12921138	68.37283099	31.62716901
					7860	52.01671499	47.98328501	48.42635345	51.57364655	51.53029107	48.46970893	68.62630534	31.37369466
					7870	55.10067335	44.89932665	68.54475918	31.45524082	51.29528409	48.70471591	68.80918426	31.19081574
					7880	46.17397848	53.82602152	65.56611442	34.43388558	51.00606665	48.99393335	69.10042173	30.89957827
					7890	45.10363849	54.89636151	69.04358794	30.95641206	50.58793163	49.41206837	69.56953181	30.43046819
					7900	42.67444011	57.32555989	59.56930258	40.43069742	50.28556228	49.71443772	69.77567425	30.22432575
					7910	48.09249458	51.90750542	47.85639633	52.14360368	50.02351441	49.97648559	69.99854914	30.00145086
					7920	62.92231376	37.07768624	55.09166507	44.90833493	49.82271283	50.17728717	68.6806771	31.3193229
					7930	59.25596925	40.74403075	79.95122054	20.04877946	49.35892861	50.64107139	67.36280507	32.63719493
					7940	55.51370605	44.48629396	36.11689721	63.88310279	49.13375864	50.86624136	66.04493303	33.95506697
					7950	52.54320066	47.45679934	75.42308655	24.57691345	48.62256851	51.37743149	64.7399895	35.2600105
					7960	57.99704046	42.00295954	83.18771054	16.81228946	48.51961562	51.48038438	63.14393979	36.85606021
					7970	54.06820535	45.93179465	83.10100994	16.89899006	48.18086343	51.81913657	62.85229257	37.14770743
					7980	55.27633537	44.72366463	67.64076894	32.35923106	47.89587567	52.10412433	62.26646288	37.73353712
					7990	56.77367372	43.22632628	79.22745852	20.77254148	47.63059221	52.36940779	62.93346064	37.06653936
					8000	57.43469495	42.56530505	70.57250991	29.42749009	47.39479569	52.60520431	63.39557553	36.60442447
					8010	44.94168597	55.05831403	78.67557818	21.32442182	47.02554283	52.97445717	64.02741326	35.97258674
					8020	47.88478513	52.11521488	78.69052685	21.30947315	46.98692659	53.01307341	63.75882729	36.24117271
					8030	41.03863697	58.96136303	62.06086384	37.93913616	46.9953408	53.0046592	64.15928559	35.84071441
					8040	43.50077471	56.49922529	78.7204242	21.2795758	47.08249318	52.91750682	63.68161628	36.31838372
					8050	30.892523	69.107477	78.73537287	21.26462713	46.9725243	53.0274757	64.78335547	35.21664453
					8060	31.27057693	68.72942307	78.75032154	21.24967846	46.75929899	53.24070101	64.56678701	35.43321299
					8070	38.66201399	61.33798601	78.76527021	21.23472979	46.63090541	53.36909459	63.76846389	36.23153611
					8080	39.44647937	60.55352063	78.78021888	21.21978112	46.24023058	53.75976942	63.83826873	36.16173127
					8090	37.13642143	62.86357857	94.496467	5.503533	46.21137141	53.78862859	63.0841347	36.9158653
					8100	27.38534478	72.61465522	87.84209648	12.15790352	46.26931281	53.73068719	62.19723481	37.80276519
					8110	48.05813882	51.94186119	66.59199659	33.40800341	46.52342262	53.47657738	61.25553826	38.74446174
					8120	48.36211867	51.63788133	78.84001356	21.15998644	46.29292497	53.70707503	60.87114886	39.12885114
					8130	48.09887163	51.90112837	78.85496223	21.14503777	45.86771653	54.13228347	60.09257403	39.90742597
					8140	35.50229126	64.49770874	78.8699109	21.1300891	46.07515109	53.92484891	59.92867238	40.07132762
					8150	45.96406757	54.03593243	78.88485957	21.11514043	46.03424339	53.96575661	59.34936139	40.65063861
					8160	49.35394845	50.64605155	78.89980825	21.10019175	46.01011007	53.98988993	59.14874523	40.85125477
					8170	54.04479416	45.95520584	4.11037507	95.88962493	45.81428136	54.18571864	59.17808701	40.82191299
					8180	37.79162338	62.20837662	4.12532374	95.87467626	45.46833202	54.53166798	59.06585388	40.93414612
					8190	39.15010837	60.84989163	4.14027241	95.85972759	45.08086018	54.91913982	57.91048712	42.08951288
					8200	38.60908354	61.39091646	4.15522108	95.84477892	44.19491874	55.80508126	57.35923543	42.64076457
					8210	49.16322851	50.83677149	7.88502931	92.11497069	43.87821241	56.12178759	55.98458261	44.01541739
					8220	45.88215374	54.11784626	21.767536	78.232464	43.35027281	56.64972719	55.20757078	44.79242922
					8230	45.51542087	54.48457913	32.09902806	67.90097194	43.07046779	56.92953221	54.49116548	45.50883452
					8240	48.76923106	51.23076894	96.00817681	3.99182319	42.84236996	57.15763004	53.95797775	46.04202225
					8250	44.71815182	55.28184818	85.57409916	14.42590084	42.50938359	57.49061641	52.49476643	47.50523357
					8260	40.08107191	59.91892809	94.2449131	5.7550869	42.19563709	57.80436291	51.59096294	48.40903706
					8270	49.56239427	50.43760573	48.33825245	51.66174756	42.0893086	57.9106914	51.6121726	48.3878274
					8280	49.94933423	50.05066578	80.07640294	19.92359706	41.99205091	58.00794909	51.61870872	48.38129128
					8290	56.46317175	43.53682825	46.83957974	53.16042026	42.06284915	57.93715085	51.48613508	48.51386492
					8300	44.59445246	55.40554754	98.57041267	1.42958733	42.16273168	57.83726832	50.61722003	49.38277997
					8310	51.62581884	48.37418116	73.51195642	26.48804358	42.47530408	57.52469592	49.50579953	50.49420047
					8320	44.48237716	55.51762284	34.50727623	65.49272377	42.6867119	57.3132881	48.82023756	51.17976244
					8330	33.45175459	66.54824541	55.92327384	44.07672616	42.63515144	57.36484856	48.07829667	51.92170333
					8340	42.15518432	57.84481568	28.77764801	71.22235199	42.77252382	57.22747618	47.52418703	52.47581297
					8350	41.01920152	58.98079848	28.79259668	71.20740332	42.96640013	57.03359987	46.52010103	53.47989897
					8360	57.22023869	42.77976132	28.80754535	71.19245465	43.58750231	56.41249769	44.89119947	55.10880053
					8370	40.26133489	59.73866511	28.82249402	71.17750598	43.73787824	56.26212176	44.64850183	55.35149817
					8380	33.41504287	66.58495713	28.83744269	71.16255731	43.70831443	56.29168557	43.99268287	56.00731713
					8390	56.75314147	43.24685853	57.20713062	42.79286939	43.61466028	56.38533972	43.62330013	56.37669987
					8400	43.01734541	56.98265459	39.49872738	60.50127262	43.761576	56.238424	43.4466449	56.5533551
					8410	41.44364086	58.55635914	49.33787825	50.66212175	43.69642433	56.30357567	42.97523314	57.02476686
					8420	38.10523042	61.89476958	49.35282692	50.64717308	43.39925681	56.60074319	41.76612105	58.23387895
					8430	45.27889728	54.72110272	49.36777559	50.63222441	42.97234409	57.02765591	42.63891286	57.36108714
					8440	39.49490572	60.50509428	21.02751572	78.97248428	42.93328967	57.06671033	43.37729368	56.62270632
					8450	10.33069249	89.66930751	8.00306096	91.99693904	42.94589808	57.05410192	44.45499518	55.54500482
					8460	36.39117784	63.60882216	5.31579281	94.68420719	43.18429376	56.81570624	45.93313051	54.06686949
					8470	31.0721206	68.9278794	43.56010713	56.43989287	43.05895721	56.94104279	46.90191965	53.09808035
					8480	39.79814963	60.20185037	46.56433963	53.43566037	42.90971136	57.09028864	47.0064269	52.9935731
					8490	43.64334581	56.35665419	40.44819501	59.55180499	42.51057142	57.48942858	47.06866725	52.93133275
					8500	39.79136882	60.20863118	4.6036812	95.3963188	42.27564783	57.72435217	45.59131912	54.40868088
					8510	41.43362339	58.56637661	24.4785319	75.5214681	42.34347887	57.65652113	45.09605087	54.90394913
					8520	39.51893336	60.48106664	79.75727051	20.24272949	42.37388738	57.62611262	43.62738062	56.37261938
					8530	42.92464304	57.07535697	79.02386913	20.97613087	42.18227569	57.81772431	43.80265852	56.19734148
					8540	44.6493472	55.3506528	55.29960821	44.70039179	41.85348471	58.14651529	42.94244559	57.05755441
					8550	48.59478364	51.40521636	34.40575688	65.59424312	41.75142033	58.24857967	42.12308405	57.87691595
					8560	46.83371525	53.16628475	22.05292746	77.94707254	41.71425852	58.28574148	41.46221771	58.53778229
					8570	42.05237595	57.94762405	43.78666096	56.21333904	41.40573538	58.59426462	40.6044263	59.3955737
					8580	36.03243026	63.96756974	40.9262849	59.0737151	41.00198359	58.99801641	40.62298248	59.37701752
					8590	46.45247087	53.54752913	50.52062694	49.47937306	41.37846955	58.62153045	39.62668174	60.37331826
					8600	47.02411335	52.97588665	43.28808127	56.71191873	41.29890746	58.70109254	39.69344744	60.30655256
					8610	59.06155582	40.93844418	4.76811658	95.23188342	41.16555003	58.83444997	40.26893886	59.73106114
					8620	55.72731114	44.27268886	54.21441721	45.78558279	40.84392513	59.15607487	39.8051984	60.1948016
					8630	46.85436441	53.14563559	45.3932466	54.60675341	40.85709742	59.14290258	39.34145795	60.65854205
					8640	43.32251019	56.67748981	60.01644253	39.98355747	40.82981166	59.17018834	39.89478962	60.10521038
					8650	42.994993	57.005007	69.86049381	30.13950619	40.6068555	59.3931445	39.46123169	60.53876831
					8660	42.64133202	57.35866798	54.84285994	45.15714006	40.3950081	59.6049919	39.81687925	60.18312075
					8670	34.19840531	65.80159469	17.23509163	82.76490837	40.31243333	59.68756667	40.08271141	59.91728859
					8680	32.27224536	67.72775464	48.62275728	51.37724272	40.37485941	59.62514059	39.48715969	60.51284031
					8690	35.799848	64.200152	41.78274581	58.21725419	40.44574579	59.55425421	39.03644437	60.96355563
					8700	39.79313691	60.20686309	59.10304868	40.89695132	40.61698883	59.38301117	38.7275984	61.2724016
					8710	50.7672636	49.2327364	79.5401229	20.4598771	41.39881086	58.60118914	38.70465304	61.29534696
					8720	42.7710642	57.2289358	57.29327588	42.70672412	41.47598539	58.52401461	38.71327874	61.28672126
					8730	38.2706155	61.7293845	27.09740557	72.90259443	41.50351333	58.49648667	38.23933794	61.76066206
					8740	25.15928378	74.84071622	35.27328572	64.72671428	41.42283547	58.57716453	37.53499265	62.46500735
					8750	36.78812817	63.21187183	20.66342233	79.33657767	41.23001116	58.76998884	36.98070395	63.01929605
					8760	48.17753497	51.82246503	60.31541836	39.68458164	41.19991886	58.80008114	36.99565262	63.00434738
					8770	41.63190588	58.36809412	19.34273013	80.65726987	41.09557441	58.90442559	36.62119145	63.37880855
					8780	39.7901979	60.2098021	57.27742537	42.72257463	40.9786273	59.0213727	35.16312655	64.83687345
					8790	33.18099417	66.81900583	36.20554378	63.79445622	40.51617292	59.48382708	33.71973519	66.28026481
					8800	51.25788875	48.74211125	5.05214133	94.94785867	40.300614	59.699386	33.3543219	66.6456781
					8810	42.69919997	57.30080003	64.8662294	35.1337706	40.08296908	59.91703092	32.7863817	67.2136183
					8820	35.89113839	64.10886161	29.76459417	70.23540583	40.06503368	59.93496632	32.78292634	67.21707366
					8830	23.89103602	76.10896398	35.45364152	64.54635848	39.89827963	60.10172037	32.93612412	67.06387588
					8840	52.65253875	47.34746125	5.11193601	94.88806399	39.79370653	60.20629347	32.93367226	67.06632774
					8850	38.09751776	61.90248224	32.1826989	67.8173011	39.46088469	60.53911531	32.56266393	67.43733607
					8860	34.21797235	65.78202765	58.14265897	41.85734103	39.25201784	60.74798216	32.92092824	67.07907176
					8870	40.81736893	59.18263108	5.15678203	94.84321797	38.83811376	61.16188624	33.68284237	66.31715763
					8880	40.93312159	59.06687841	5.1717307	94.8282693	38.17852864	61.82147136	33.31300315	66.68699685
					8890	32.02346933	67.97653067	57.0573582	42.9426418	37.92844482	62.07155518	33.19333532	66.80666468
					8900	45.3823769	54.6176231	35.09567624	64.90432376	37.8942718	62.1057282	33.06404608	66.93595392
					8910	32.21312839	67.78687161	57.636753	42.363247	37.62304316	62.37695684	32.28997484	67.71002516
					8920	37.23232766	62.76767234	62.89531844	37.10468156	37.62398549	62.37601451	32.09508908	67.90491092
					8930	41.28896009	58.71103991	18.97968899	81.02031101	37.75457087	62.24542913	32.83667966	67.16332034
					8940	48.89410283	51.10589717	26.38129405	73.61870595	38.0132882	61.9867118	31.99378519	68.00621481
					8950	48.22830084	51.77169916	5.27637139	94.72362861	38.00418792	61.99581208	31.78628965	68.21371035
					8960	50.20361588	49.79638412	6.83284769	93.16715231	38.05278248	61.94721752	30.86446366	69.13553634
					8970	40.32707909	59.67292091	5.7557033	94.24429671	37.83170065	62.16829935	29.41622567	70.58377433
					8980	32.4760453	67.5239547	19.38912663	80.61087337	37.72845187	62.27154813	29.11692797	70.88307203
					8990	35.68357873	64.31642127	10.64272995	89.35727004	37.66705157	62.33294843	29.94591855	70.05408145
					9000	33.80930602	66.19069398	12.17947112	87.82052888	37.96717726	62.03282274	29.91503496	70.08496504
					9010	38.25666175	61.74333825	5.36606342	94.63393658	37.92953349	62.07046651	30.61491029	69.38508971
					9020	36.11205637	63.88794363	5.38101209	94.61898791	37.81645643	62.18354357	30.53758861	69.46241139
					9030	33.55463079	66.44536921	5.39596076	94.60403924	37.72174253	62.27825747	31.26394609	68.73605391
					9040	19.33946965	80.66053035	5.41090943	94.58909057	37.65389923	62.34610077	31.33812587	68.66187413
					9050	33.65584234	66.34415766	36.66353077	63.33646923	37.61809688	62.38190312	31.29154666	68.70845334
					9060	37.49489279	62.50510721	5.44080677	94.55919323	37.32457222	62.67542778	31.82007145	68.17992855
					9070	45.91900958	54.08099042	21.8767038	78.1232962	37.28904653	62.71095347	31.56498904	68.43501096
					9080	33.54791941	66.45208059	51.59974783	48.40025217	37.40751483	62.59248517	31.59078286	68.40921714
					9090	30.69920229	69.30079771	40.80124009	59.19875991	37.65113573	62.34886427	31.46259473	68.53740527
					9100	29.47855721	70.52144279	31.59920185	68.40079815	37.24141173	62.75858827	31.73802224	68.26197776
					9110	36.37190379	63.62809621	61.5595614	38.4404386	37.17195589	62.82804411	31.64306372	68.35693628
					9120	37.9524476	62.0475524	43.6257369	56.3742631	37.16515168	62.83484832	31.00963159	68.99036841
					9130	22.08847007	77.91152993	35.35261728	64.64738272	36.90930245	63.09069755	31.90806994	68.09193006
					9140	34.10008984	65.89991016	39.29018701	60.70981299	36.76880021	63.23119979	33.20083395	66.79916605
					9150	41.57968604	58.42031396	53.42269154	46.57730846	36.86674767	63.13325233	32.60500822	67.39499178
					9160	29.16233208	70.83766792	30.38286051	69.61713949	36.60227726	63.39772274	32.43618679	67.56381321
					9170	42.68939126	57.31060874	44.90368619	55.09631381	36.58129618	63.41870382	31.86785091	68.13214909
					9180	40.85825949	59.14174051	55.05621102	44.94378898	36.49349015	63.50650985	31.08167971	68.91832029
					9190	45.466829	54.533171	5.63513949	94.36486051	36.29472135	63.70527865	32.07031789	67.92968211
					9200	35.33573368	64.66426632	31.2004735	68.7995265	36.13075027	63.86924973	32.11881445	67.88118555
					9210	42.27145956	57.72854045	12.08992304	87.91007696	35.90049184	64.09950816	32.73015527	67.26984473
					9220	39.49209051	60.50790949	5.6799855	94.3200145	35.65542249	64.34457751	33.36937023	66.63062977
					9230	37.50537631	62.49462369	42.02909313	57.97090688	35.48472693	64.51527307	34.02154704	65.97845296
					9240	35.13920038	64.86079962	69.37592515	30.62407485	35.4814099	64.5185901	34.37807432	65.62192568
					9250	40.46569363	59.53430637	33.69822263	66.30177737	35.40061638	64.59938362	34.90639268	65.09360732
					9260	34.86829627	65.13170373	56.35706414	43.64293586	35.44736679	64.55263321	35.0973409	64.9026591
					9270	42.41060478	57.58939522	56.37201281	43.62798719	35.37397635	64.62602365	36.04478447	63.95521553
					9280	36.80149718	63.19850282	56.38696148	43.61303852	35.31963556	64.68036444	36.79671759	63.20328241
					9290	36.33018914	63.66981086	61.06059415	38.93940585	35.24935837	64.75064163	37.48409532	62.51590468
					9300	31.35507447	68.64492553	33.83000421	66.16999579	35.84642176	64.15357824	37.49904399	62.50095601
					9310	36.28813104	63.71186896	32.00690521	67.99309479	35.95575507	64.04424493	37.68465671	62.31534329
					9320	40.88738983	59.11261017	51.85702646	48.14297354	35.89771609	64.10228391	38.06652771	61.93347229
					9330	41.93302181	58.06697819	31.08007928	68.91992072	35.71139916	64.28860084	38.00665469	61.99334531
					9340	36.31570201	63.68429799	28.91604671	71.08395329	35.73522185	64.26477815	37.25030761	62.74969239
					9350	31.75661445	68.24338555	19.15873884	80.84126116	35.88798201	64.11201799	37.67411173	62.32588827
					9360	34.55526995	65.44473005	27.33981477	72.66018523	36.00287968	63.99712032	37.97355961	62.02644039
					9370	33.87095757	66.12904243	25.83762015	74.16237985	36.01488721	63.98511279	37.39925814	62.60074186
					9380	27.7690584	72.2309416	50.9771378	49.0228622	35.966818	64.033182	37.52037168	62.47962832
					9390	33.76750715	66.23249285	71.10269532	28.89730468	36.18398508	63.81601492	37.69713589	62.30286411
					9400	37.01878976	62.98121024	26.67024578	73.32975422	36.27287022	63.72712978	37.4214936	62.5785064
					9410	31.89438631	68.10561369	26.48578348	73.51421652	36.07847533	63.92152467	36.63107357	63.36892643
					9420	31.14309296	68.85690704	28.65162305	71.34837695	36.13877456	63.86122544	36.15989347	63.84010653
					9430	32.75422023	67.24577977	22.8005875	77.1994125	35.85230803	64.14769197	35.92454514	64.07545486
					9440	31.15175154	68.84824846	69.40023627	30.59976373	35.63759104	64.36240896	35.46713223	64.53286777
					9450	40.53157768	59.46842232	28.85461844	71.14538156	35.23708099	64.76291901	35.66618757	64.33381243
					9460	36.4851208	63.5148792	36.45475293	63.54524707	35.03731155	64.96268845	35.28803048	64.71196952
					9470	37.70507898	62.29492102	39.43281079	60.56718921	34.82227194	65.17772806	35.49086515	64.50913485
					9480	31.62160573	68.37839427	39.01672045	60.98327955	34.64742485	65.35257515	36.19090613	63.80909387
					9490	32.30687674	67.69312326	37.57201794	62.42798206	34.4314999	65.5685001	36.71289279	63.28710721
					9500	31.56310934	68.43689066	37.58696661	62.41303339	34.17395208	65.82604792	36.03856296	63.96143704
					9510	36.19357683	63.80642317	21.91783003	78.08216997	33.84174923	66.15825077	37.08980694	62.91019306
					9520	34.5137492	65.4862508	53.68568571	46.31431429	33.62063343	66.37936657	37.29425887	62.70574113
					9530	33.34067617	66.65932383	43.7296012	56.2703988	33.27905986	66.72094014	36.31671178	63.68328822
					9540	29.97049381	70.02950619	40.45222488	59.54777512	32.95682693	67.04317307	35.52275856	64.47724144
					9550	49.78970282	50.21029719	6.17329164	93.82670836	32.76680459	67.23319541	34.5071517	65.4928483
					9560	39.23184113	60.76815887	46.12977942	53.87022058	32.65379808	67.34620192	35.02910652	64.97089348
					9570	34.53490492	65.46509508	24.91622776	75.08377224	32.36065932	67.63934068	35.59099451	64.40900549
					9580	36.41684599	63.58315401	18.82317967	81.17682033	31.99283979	68.00716021	35.44277703	64.55722297
					9590	34.76287649	65.23712351	13.02604715	86.97395285	31.60474356	68.39525644	35.92743566	64.07256434
					9600	38.48997082	61.51002918	62.41525005	37.58474995		100	36.02775301	63.97224699
					9610	35.3383383	64.6616617	46.87104396	53.12895604		100	36.36513329	63.63486671
					9620	36.98428768	63.01571232	32.27018617	67.72981383		100	36.54932347	63.45067653
					9630	35.50091773	64.49908227	49.80252769	50.19747231		100	36.77248395	63.22751605
					9640	33.16399141	66.83600859	44.36759173	55.63240827		100	36.47025727	63.52974273
					9650	38.63323212	61.36676788	25.23243009	74.76756991		100	35.71737819	64.28262181
					9660	31.66554651	68.33445349	13.11127004	86.88872997		100	35.91842557	64.08157443
					9670	32.23759255	67.76240745	6.35267569	93.64732431		100	36.1328038	63.8671962
					9680	28.0795983	71.9204017	32.90092114	67.09907886		100	36.30678475	63.69321525
					9690	29.907693	70.092307	31.72815272	68.27184728		100	36.62836088	63.37163912
					9700	25.0408163	74.9591837	15.78696195	84.21303806		100
					9710	25.14749246	74.85250754	11.91446188	88.08553811		100
					9720	31.30443931	68.69556069	22.43449119	77.56550881		100
					9730	30.57488901	69.42511099	41.38207556	58.61792444		100
					9740	26.49320371	73.50679629	68.65041276	31.34958724		100
					9750	22.00426177	77.99573824	34.98510374	65.01489626		100
					9760	23.52334804	76.47665196	87.31166533	12.68833467		100
					9770	23.5913905	76.4086095	66.78411303	33.21588697		100
					9780	24.99035276	75.00964724	6.51711107	93.48288893		100
					9790	20.36761814	79.63238186	15.89534728	84.10465272		100
					9800	26.63904964	73.36095036	9.26464405	90.73535595		100
					9810	25.59174247	74.40825753	60.44970036	39.55029964		100
					9820	21.338054	78.66194601	60.66319248	39.33680752		100
					9830	22.12859401	77.87140599	44.29793506	55.70206494		100
					9840	22.14011416	77.85988584	55.79766943	44.20233057		100
					9850	21.25617344	78.74382656	34.03223143	65.96776857		100
