# Supplementary material for: Consistent response of European summers to the latitudinal temperature gradient over the Holocene
Source: Nat Commun. 2025 Nov 19;16:9969. doi: 10.1038/s41467-025-65804-x (PMC12630748; doi:10.1038/s41467-025-65804-x)
Supplement: Supplementary file 4 — Dataset 2 [file 41467_2025_65804_MOESM4_ESM.csv]

Age [cal. yr BP]	Reconstructed European summer days [days]	uncertainty lower [days]	uncertainty upper [days]
-30	186.2600865	183.7662504	188.7539227
-20	176.8687702	174.374934	179.3626063
-10	186.0170244	183.5231882	188.5108605
0	185.3466784	182.8528422	187.8405145
10	181.0460135	178.5521774	183.5398497
20	181.653276	179.1594398	184.1471121
30	181.411502	178.9176659	183.9053382
40	180.9681711	178.4743349	183.4620072
50	174.035288	171.5414518	176.5291241
60	178.4270955	175.9332594	180.9209317
70	179.4262468	176.9324106	181.9200829
80	177.4147493	174.9209132	179.9085855
90	179.1488874	176.6550512	181.6427235
100	180.729093	178.2352569	183.2229292
110	180.4221095	177.9282733	182.9159456
120	178.827606	176.3337699	181.3214422
130	181.0754131	178.5815769	183.5692493
140	178.4096383	175.9158022	180.9034745
150	178.6836134	176.1897772	181.1774495
160	179.031518	176.5376818	181.5253541
170	182.7451619	180.2513257	185.2389981
180	185.7627872	183.268951	188.2566233
190	187.0646532	184.570817	189.5584893
200	188.5388932	186.045057	191.0327293
210	188.12688	185.6330438	190.6207161
220	188.4171904	185.9233543	190.9110266
230	187.5112358	185.0173996	190.005072
240	186.5815849	184.0877487	189.075421
250	186.453822	183.9599858	188.9476581
260	186.2584699	183.7646337	188.752306
270	186.2147355	183.7208994	188.7085717
280	186.6876959	184.1938597	189.1815321
290	185.0868938	182.5930576	187.5807299
300	186.445998	183.9521619	188.9398342
310	188.0298598	185.5360236	190.5236959
320	188.1340979	185.6402618	190.6279341
330	186.658281	184.1644448	189.1521171
340	186.7156897	184.2218536	189.2095259
350	187.9883586	185.4945225	190.4821948
360	189.4766607	186.9828246	191.9704969
370	190.0344286	187.5405924	192.5282647
380	191.0328363	188.5390001	193.5266724
390	190.1089818	187.6151456	192.6028179
400	189.8893561	187.3955199	192.3831923
410	189.7097619	187.2159257	192.203598
420	187.2669403	184.7731041	189.7607764
430	185.7213441	183.2275079	188.2151802
440	186.0645759	183.5707397	188.558412
450	187.9196207	185.4257845	190.4134569
460	187.4349617	184.9411255	189.9287978
470	184.7465331	182.2526969	187.2403692
480	174.0019968	171.5081607	176.495833
490	183.2914444	180.7976083	185.7852806
500	185.7186962	183.22486	188.2125323
510	186.2458526	183.7520164	188.7396887
520	182.1729299	179.6790938	184.6667661
530	184.8418629	182.3480268	187.3356991
540	189.1241045	186.6302683	191.6179406
550	187.4130214	184.9191852	189.9068575
560	188.0068798	185.5130437	190.500716
570	186.5683741	184.0745379	189.0622102
580	186.3649642	183.871128	188.8588004
590	186.6389393	184.1451031	189.1327754
600	185.9230823	183.4292462	188.4169185
610	189.6833957	187.1895596	192.1772319
620	189.2823938	186.7885576	191.7762299
630	188.7494985	186.2556624	191.2433347
640	189.8644124	187.3705763	192.3582486
650	191.7465723	189.2527361	194.2404084
660	189.624093	187.1302569	192.1179292
670	188.6831095	186.1892734	191.1769457
680	188.8170252	186.323189	191.3108613
690	188.9825634	186.4887272	191.4763996
700	189.0907712	186.596935	191.5846073
710	189.9273249	187.4334888	192.4211611
720	189.9719018	187.4780656	192.4657379
730	189.0924813	186.5986452	191.5863175
740	190.6266756	188.1328394	193.1205117
750	190.0276137	187.5337775	192.5214498
760	190.8263226	188.3324864	193.3201587
770	191.2334825	188.7396463	193.7273186
780	191.3616472	188.867811	193.8554833
790	191.7657727	189.2719365	194.2596088
800	190.843207	188.3493709	193.3370432
810	186.7733308	184.2794946	189.267167
820	193.0866078	190.5927716	195.5804439
830	193.0152292	190.521393	195.5090653
840	191.6546731	189.1608369	194.1485093
850	192.8576097	190.3637736	195.3514459
860	187.5352003	185.0413641	190.0290364
870	192.2191918	189.7253556	194.713028
880	191.069826	188.5759899	193.5636622
890	190.4499474	187.9561112	192.9437835
900	192.0450969	189.5512608	194.5389331
910	191.4262433	188.9324071	193.9200795
920	191.6971295	189.2032933	194.1909656
930	189.2653082	186.7714721	191.7591444
940	191.3409394	188.8471032	193.8347755
950	192.6052858	190.1114497	195.099122
960	190.9456786	188.4518424	193.4395148
970	192.1017305	189.6078943	194.5955666
980	187.9876402	185.493804	190.4814763
990	184.6513106	182.1574745	187.1451468
1000	186.8634119	184.3695757	189.357248
1010	186.8715868	184.3777506	189.3654229
1020	188.7972032	186.303367	191.2910393
1030	191.9885433	189.4947071	194.4823795
1040	188.6912418	186.1974057	191.185078
1050	190.5616966	188.0678605	193.0555328
1060	191.5059134	189.0120772	193.9997495
1070	191.802246	189.3084099	194.2960822
1080	191.2126591	188.718823	193.7064953
1090	191.8069765	189.3131404	194.3008127
1100	189.7486881	187.2548519	192.2425242
1110	191.6526826	189.1588465	194.1465188
1120	187.6390057	185.1451695	190.1328418
1130	183.7694515	181.2756153	186.2632877
1140	187.6051488	185.1113126	190.0989849
1150	189.0736298	186.5797936	191.5674659
1160	190.1341961	187.64036	192.6280323
1170	190.9515849	188.4577487	193.445421
1180	187.095616	184.6017798	189.5894522
1190	184.7204494	182.2266133	187.2142856
1200	186.2252564	183.7314203	188.7190926
1210	188.5073048	186.0134687	191.001141
1220	187.1938087	184.6999726	189.6876449
1230	187.8663777	185.3725416	190.3602139
1240	189.3202397	186.8264036	191.8140759
1250	183.6417973	181.1479611	186.1356334
1260	186.9420925	184.4482563	189.4359286
1270	191.5502856	189.0564494	194.0441217
1280	190.3081365	187.8143003	192.8019726
1290	193.4472601	190.953424	195.9410963
1300	191.2217264	188.7278902	193.7155625
1310	188.2678242	185.7739881	190.7616604
1320	189.076165	186.5823288	191.5700011
1330	191.0613971	188.5675609	193.5552332
1340	191.5697859	189.0759497	194.063622
1350	189.0123493	186.5185131	191.5061854
1360	193.0053117	190.5114755	195.4991478
1370	191.481946	188.9881098	193.9757821
1380	191.9053007	189.4114646	194.3991369
1390	188.2640394	185.7702032	190.7578755
1400	191.060458	188.5666218	193.5542941
1410	191.1147049	188.6208688	193.6085411
1420	190.6143155	188.1204793	193.1081516
1430	193.4707405	190.9769044	195.9645767
1440	189.5643483	187.0705122	192.0581845
1450	191.3649176	188.8710815	193.8587538
1460	189.9540015	187.4601654	192.4478377
1470	189.7335525	187.2397163	192.2273886
1480	192.6334023	190.1395662	195.1272385
1490	190.8951072	188.401271	193.3889434
1500	185.8754466	183.3816104	188.3692827
1510	188.9311276	186.4372915	191.4249638
1520	191.2592064	188.7653702	193.7530425
1530	191.6138354	189.1199993	194.1076716
1540	193.6941604	191.2003243	196.1879966
1550	193.58794	191.0941039	196.0817762
1560	192.3170676	189.8232315	194.8109038
1570	190.0777545	187.5839183	192.5715906
1580	188.0623652	185.568529	190.5562014
1590	189.6213597	187.1275235	192.1151958
1600	187.5027535	185.0089174	189.9965897
1610	187.4790324	184.9851962	189.9728685
1620	188.0546906	185.5608545	190.5485268
1630	190.1774043	187.6835681	192.6712404
1640	188.938878	186.4450418	191.4327141
1650	183.1994867	180.7056506	185.6933229
1660	187.1597905	184.6659543	189.6536267
1670	190.1989304	187.7050943	192.6927666
1680	188.139623	185.6457869	190.6334592
1690	190.7706549	188.2768187	193.264491
1700	185.3140858	182.8202496	187.8079219
1710	188.9535742	186.459738	191.4474103
1720	184.5398469	182.0460107	187.0336831
1730	188.240967	185.7471309	190.7348032
1740	186.4661474	183.9723112	188.9599836
1750	187.2554717	184.7616355	189.7493078
1760	189.1195311	186.6256949	191.6133672
1770	187.0260992	184.5322631	189.5199354
1780	186.2358447	183.7420085	188.7296809
1790	185.3520502	182.858214	187.8458864
1800	184.6006895	182.1068533	187.0945256
1810	186.2885851	183.7947489	188.7824212
1820	191.4806439	188.9868077	193.97448
1830	189.8941328	187.4002967	192.387969
1840	190.4242886	187.9304525	192.9181248
1850	191.8480126	189.3541765	194.3418488
1860	186.8558802	184.362044	189.3497163
1870	187.2607035	184.7668674	189.7545397
1880	178.3967487	175.9029125	180.8905849
1890	186.6530824	184.1592463	189.1469186
1900	185.6372672	183.143431	188.1311033
1910	188.5762573	186.0824211	191.0700934
1920	177.8216519	175.3278157	180.315488
1930	173.1822617	170.6884255	175.6760978
1940	181.8795109	179.3856748	184.3733471
1950	186.0330326	183.5391965	188.5268688
1960	184.2076842	181.7138481	186.7015204
1970	184.7417568	182.2479207	187.235593
1980	187.0053669	184.5115308	189.4992031
1990	182.4570891	179.9632529	184.9509252
2000	164.0706542	161.5768181	166.5644904
2010	183.4460194	180.9521832	185.9398555
2020	187.1806605	184.6868243	189.6744966
2030	186.2966849	183.8028488	188.7905211
2040	185.8545184	183.3606822	188.3483545
2050	187.358161	184.8643248	189.8519971
2060	182.9411175	180.4472813	185.4349537
2070	187.5482357	185.0543995	190.0420718
2080	185.8425496	183.3487134	188.3363857
2090	185.461317	182.9674808	187.9551532
2100	182.8644206	180.3705845	185.3582568
2110	179.9644467	177.4706106	182.4582829
2120	180.3241089	177.8302727	182.817945
2130	183.8381448	181.3443087	186.331981
2140	184.8626709	182.3688347	187.356507
2150	179.3312153	176.8373792	181.8250515
2160	183.8741357	181.3802996	186.3679719
2170	173.1251322	170.6312961	175.6189684
2180	184.2972014	181.8033652	186.7910375
2190	171.9191367	169.4253005	174.4129728
2200	184.6643297	182.1704935	187.1581658
2210	181.0295803	178.5357441	183.5234164
2220	186.2093361	183.7155	188.7031723
2230	188.8233604	186.3295242	191.3171965
2240	190.0138608	187.5200246	192.5076969
2250	190.7538281	188.2599919	193.2476642
2260	184.9564055	182.4625694	187.4502417
2270	187.2874996	184.7936634	189.7813357
2280	182.6266478	180.1328117	185.120484
2290	187.3342861	184.8404499	189.8281222
2300	188.2274144	185.7335783	190.7212506
2310	184.335206	181.8413698	186.8290421
2320	183.981957	181.4881208	186.4757931
2330	185.2826424	182.7888062	187.7764785
2340	186.1524341	183.658598	188.6462703
2350	191.7929718	189.2991357	194.286808
2360	186.6415376	184.1477015	189.1353738
2370	188.4662081	185.9723719	190.9600443
2380	187.9264303	185.4325942	190.4202665
2390	188.9529544	186.4591182	191.4467906
2400	185.9616501	183.4678139	188.4554863
2410	185.8549734	183.3611373	188.3488096
2420	181.620668	179.1268319	184.1145042
2430	185.0480439	182.5542077	187.54188
2440	181.2956651	178.8018289	183.7895012
2450	180.704509	178.2106728	183.1983452
2460	188.9906812	186.496845	191.4845173
2470	188.5236181	186.0297819	191.0174542
2480	186.2142016	183.7203655	188.7080378
2490	188.5910631	186.0972269	191.0848992
2500	184.608509	182.1146728	187.1023451
2510	182.7108891	180.2170529	185.2047252
2520	187.7198	185.2259639	190.2136362
2530	185.2088718	182.7150356	187.7027079
2540	186.3583595	183.8645234	188.8521957
2550	184.1066902	181.612854	186.6005263
2560	183.3193867	180.8255505	185.8132228
2570	183.1006969	180.6068608	185.5945331
2580	189.1676999	186.6738637	191.661536
2590	184.846265	182.3524289	187.3401012
2600	188.8853792	186.391543	191.3792153
2610	189.8391611	187.3453249	192.3329973
2620	188.736395	186.2425588	191.2302311
2630	185.7957199	183.3018837	188.289556
2640	187.0313317	184.5374956	189.5251679
2650	190.1114149	187.6175787	192.605251
2660	182.8917965	180.3979604	185.3856327
2670	183.9116168	181.4177806	186.4054529
2680	183.6945097	181.2006736	186.1883459
2690	186.7628428	184.2690067	189.256679
2700	189.1886988	186.6948627	191.682535
2710	186.9277525	184.4339164	189.4215887
2720	182.768002	180.2741658	185.2618381
2730	184.2772503	181.7834141	186.7710864
2740	187.8370654	185.3432293	190.3309016
2750	187.8314394	185.3376033	190.3252756
2760	179.573437	177.0796008	182.0672731
2770	179.1558096	176.6619734	181.6496457
2780	179.0961198	176.6022837	181.589956
2790	179.4870789	176.9932427	181.9809151
2800	179.201364	176.7075278	181.6952002
2810	187.0753867	184.5815506	189.5692229
2820	189.8550704	187.3612342	192.3489065
2830	186.0280359	183.5341998	188.5218721
2840	190.1857504	187.6919142	192.6795866
2850	190.9515742	188.457738	193.4454103
2860	188.670222	186.1763858	191.1640581
2870	189.8167634	187.3229273	192.3105996
2880	184.7507515	182.2569153	187.2445877
2890	185.5439516	183.0501154	188.0377877
2900	186.6600838	184.1662476	189.1539199
2910	186.9729884	184.4791522	189.4668245
2920	188.7921073	186.2982712	191.2859435
2930	191.3451441	188.851308	193.8389803
2940	185.230341	182.7365048	187.7241771
2950	187.2008629	184.7070267	189.694699
2960	181.4668683	178.9730321	183.9607045
2970	187.6826636	185.1888275	190.1764998
2980	189.9139239	187.4200877	192.40776
2990	193.4324683	190.9386321	195.9263044
3000	191.9415083	189.4476721	194.4353445
3010	191.3744033	188.8805671	193.8682395
3020	190.3020502	187.8082141	192.7958864
3030	189.4542776	186.9604415	191.9481138
3040	188.4714377	185.9776015	190.9652739
3050	190.0758259	187.5819898	192.5696621
3060	182.2408034	179.7469672	184.7346395
3070	185.1145895	182.6207534	187.6084257
3080	186.1713376	183.6775015	188.6651738
3090	185.9505767	183.4567406	188.4444129
3100	186.5773174	184.0834813	189.0711536
3110	186.1116522	183.617816	188.6054883
3120	185.0094548	182.5156187	187.503291
3130	188.9865034	186.4926672	191.4803395
3140	193.812717	191.3188809	196.3065532
3150	189.0381304	186.5442943	191.5319666
3160	190.8722316	188.3783955	193.3660678
3170	190.9679968	188.4741606	193.4618329
3180	188.6176755	186.1238394	191.1115117
3190	191.0069993	188.5131631	193.5008354
3200	187.9417792	185.4479431	190.4356154
3210	188.235821	185.7419849	190.7296572
3220	191.8853022	189.391466	194.3791383
3230	188.7954047	186.3015685	191.2892408
3240	184.4579402	181.964104	186.9517763
3250	191.0365241	188.542688	193.5303603
3260	189.4459395	186.9521033	191.9397757
3270	196.969615	194.4757789	199.4634512
3280	190.7183252	188.2244891	193.2121614
3290	192.168729	189.6748928	194.6625651
3300	187.7042659	185.2104298	190.1981021
3310	188.047628	185.5537919	190.5414642
3320	182.2595607	179.7657245	184.7533968
3330	189.6497825	187.1559464	192.1436187
3340	193.0180607	190.5242246	195.5118969
3350	188.7408315	186.2469954	191.2346677
3360	192.1994678	189.7056316	194.6933039
3370	193.0858196	190.5919834	195.5796557
3380	193.1118591	190.6180229	195.6056952
3390	191.5914039	189.0975677	194.08524
3400	191.9246354	189.4307992	194.4184716
3410	189.4459693	186.9521331	191.9398055
3420	187.8254512	185.331615	190.3192873
3430	194.401181	191.9073448	196.8950171
3440	192.9731043	190.4792682	195.4669405
3450	190.6556657	188.1618296	193.1495019
3460	186.9813345	184.4874984	189.4751707
3470	189.1445367	186.6507006	191.6383729
3480	194.2334325	191.7395964	196.7272687
3490	191.8528815	189.3590453	194.3467176
3500	196.3031381	193.8093019	198.7969742
3510	194.1643655	191.6705293	196.6582016
3520	192.3545995	189.8607634	194.8484357
3530	195.3277289	192.8338927	197.821565
3540	194.3497207	191.8558845	196.8435568
3550	193.5950453	191.1012091	196.0888815
3560	193.6908855	191.1970494	196.1847217
3570	191.7873577	189.2935215	194.2811938
3580	190.1397327	187.6458965	192.6335688
3590	195.1393185	192.6454824	197.6331547
3600	195.9485339	193.4546977	198.44237
3610	190.1720723	187.6782362	192.6659085
3620	189.4651316	186.9712955	191.9589678
3630	195.9591621	193.465326	198.4529983
3640	196.8892	194.3953638	199.3830361
3650	193.4847567	190.9909206	195.9785929
3660	196.4343593	193.9405231	198.9281955
3670	198.1720176	195.6781814	200.6658538
3680	196.6525989	194.1587627	199.146435
3690	197.6775359	195.1836998	200.1713721
3700	192.0054328	189.5115967	194.499269
3710	190.2546977	187.7608615	192.7485339
3720	192.4875816	189.9937455	194.9814178
3730	192.0606434	189.5668073	194.5544796
3740	198.2432114	195.7493753	200.7370476
3750	198.2306308	195.7367947	200.724467
3760	195.2166628	192.7228266	197.7104989
3770	191.5598559	189.0660198	194.0536921
3780	190.5640481	188.0702119	193.0578842
3790	194.9924722	192.4986361	197.4863084
3800	194.3858048	191.8919687	196.879641
3810	189.3753953	186.8815591	191.8692315
3820	195.5767221	193.0828859	198.0705582
3830	195.4224318	192.9285956	197.9162679
3840	194.1656172	191.6717811	196.6594534
3850	191.5025083	189.0086722	193.9963445
3860	192.9234275	190.4295913	195.4172636
3870	196.1161151	193.622279	198.6099513
3880	192.5583521	190.0645159	195.0521882
3890	192.0815323	189.5876962	194.5753685
3900	197.2971521	194.8033159	199.7909882
3910	189.7633518	187.2695156	192.257188
3920	192.2341464	189.7403102	194.7279825
3930	196.8449034	194.3510673	199.3387396
3940	194.3549778	191.8611417	196.848814
3950	194.038406	191.5445699	196.5322422
3960	195.2541606	192.7603244	197.7479967
3970	190.3003646	187.8065285	192.7942008
3980	193.3944961	190.9006599	195.8883322
3990	197.0856522	194.591816	199.5794883
4000	192.7778071	190.2839709	195.2716433
4010	191.6442822	189.1504461	194.1381184
4020	188.4536032	185.959767	190.9474394
4030	195.9973865	193.5035504	198.4912227
4040	188.2146197	185.7207835	190.7084558
4050	191.0483919	188.5545557	193.5422281
4060	193.8204859	191.3266498	196.3143221
4070	196.5316116	194.0377754	199.0254477
4080	194.4623007	191.9684645	196.9561368
4090	198.9043901	196.410554	201.3982263
4100	193.1055261	190.6116899	195.5993622
4110	195.0539614	192.5601252	197.5477975
4120	194.0696379	191.5758018	196.5634741
4130	195.9919913	193.4981551	198.4858274
4140	195.9483588	193.4545226	198.4421949
4150	198.3954763	195.9016402	200.8893125
4160	193.2451395	190.7513033	195.7389756
4170	193.3856343	190.8917981	195.8794704
4180	194.8079438	192.3141076	197.3017799
4190	193.3709444	190.8771083	195.8647806
4200	190.2314699	187.7376337	192.7253061
4210	191.7823225	189.2884864	194.2761587
4220	191.7536679	189.2598318	194.2475041
4230	196.7552104	194.2613742	199.2490465
4240	193.7426208	191.2487846	196.236457
4250	197.9219227	195.4280865	200.4157589
4260	194.9854978	192.4916616	197.479334
4270	194.1035894	191.6097532	196.5974255
4280	197.0508816	194.5570454	199.5447177
4290	191.0572077	188.5633716	193.5510439
4300	199.1479051	196.6540689	201.6417412
4310	196.2003574	193.7065213	198.6941936
4320	198.5789732	196.085137	201.0728093
4330	196.9952959	194.5014598	199.4891321
4340	195.5031881	193.009352	197.9970243
4350	193.6918292	191.1979931	196.1856654
4360	198.6210655	196.1272294	201.1149017
4370	196.1873114	193.6934753	198.6811476
4380	192.7923226	190.2984865	195.2861588
4390	188.739023	186.2451868	191.2328591
4400	196.1226396	193.6288034	198.6164757
4410	191.0977043	188.6038681	193.5915405
4420	192.4695306	189.9756945	194.9633668
4430	188.9126494	186.4188132	191.4064855
4440	194.8373596	192.3435234	197.3311957
4450	195.1535331	192.6596969	197.6473692
4460	198.2738966	195.7800604	200.7677328
4470	191.38859	188.8947539	193.8824262
4480	194.3071791	191.813343	196.8010153
4490	196.8133361	194.3194999	199.3071722
4500	191.4282528	188.9344166	193.9220889
4510	196.0106604	193.5168242	198.5044966
4520	198.7246512	196.230815	201.2184874
4530	198.7488043	196.2549682	201.2426405
4540	197.48824	194.9944038	199.9820761
4550	196.10918	193.6153439	198.6030162
4560	195.8083279	193.3144917	198.302164
4570	194.4694024	191.9755663	196.9632386
4580	192.4533106	189.9594745	194.9471468
4590	194.6192289	192.1253928	197.1130651
4600	193.3215924	190.8277563	195.8154286
4610	198.2311354	195.7372993	200.7249716
4620	193.0491669	190.5553307	195.543003
4630	192.7305794	190.2367433	195.2244156
4640	196.4485984	193.9547623	198.9424346
4650	194.6236581	192.129822	197.1174943
4660	196.7610672	194.2672311	199.2549034
4670	192.9872481	190.4934119	195.4810843
4680	201.5601194	199.0662833	204.0539556
4690	199.8379254	197.3440892	202.3317615
4700	197.0767004	194.5828642	199.5705366
4710	198.3668799	195.8730438	200.8607161
4720	193.8572849	191.3634487	196.351121
4730	200.5483755	198.0545393	203.0422116
4740	195.7752676	193.2814314	198.2691038
4750	197.6894622	195.195626	200.1832983
4760	197.7400456	195.2462095	200.2338818
4770	195.8799044	193.3860683	198.3737406
4780	200.3322881	197.838452	202.8261243
4790	200.5482335	198.0543974	203.0420697
4800	200.8854668	198.3916307	203.379303
4810	196.6500193	194.1561831	199.1438554
4820	199.5704984	197.0766623	202.0643346
4830	195.3263747	192.8325386	197.8202109
4840	198.018584	195.5247479	200.5124202
4850	197.1994905	194.7056544	199.6933267
4860	192.2332776	189.7394415	194.7271138
4870	196.220786	193.7269498	198.7146222
4880	196.9047703	194.4109342	199.3986065
4890	193.1424188	190.6485827	195.636255
4900	188.7760115	186.2821753	191.2698476
4910	195.3466975	192.8528614	197.8405337
4920	195.8106492	193.3168131	198.3044854
4930	198.308899	195.8150628	200.8027352
4940	190.9628512	188.469015	193.4566873
4950	195.7579128	193.2640766	198.2517489
4960	194.5950206	192.1011845	197.0888568
4970	199.1616082	196.667772	201.6554444
4980	194.8856591	192.391823	197.3794953
4990	194.1186736	191.6248375	196.6125098
5000	197.722775	195.2289389	200.2166112
5010	197.6025639	195.1087277	200.0964
5020	189.7536368	187.2598007	192.247473
5030	193.4088239	190.9149877	195.90266
5040	192.1808813	189.6870452	194.6747175
5050	194.7476215	192.2537853	197.2414576
5060	185.7562929	183.2624567	188.2501291
5070	190.9018793	188.4080431	193.3957154
5080	195.0717211	192.577885	197.5655573
5090	191.2061049	188.7122687	193.699941
5100	192.645703	190.1518668	195.1395391
5110	191.5955619	189.1017258	194.0893981
5120	180.101718	177.6078819	182.5955542
5130	193.187179	190.6933428	195.6810152
5140	196.1415696	193.6477335	198.6354058
5150	180.3481038	177.8542676	182.84194
5160	191.5443752	189.0505391	194.0382114
5170	191.1488951	188.6550589	193.6427313
5180	196.1017625	193.6079263	198.5955986
5190	190.8067857	188.3129496	193.3006219
5200	190.9886153	188.4947792	193.4824515
5210	196.1637533	193.6699171	198.6575894
5220	196.1665074	193.6726713	198.6603436
5230	198.2024129	195.7085767	200.696249
5240	194.9878099	192.4939738	197.4816461
5250	195.3445494	192.8507133	197.8383856
5260	197.8352669	195.3414308	200.3291031
5270	199.2035336	196.7096975	201.6973698
5280	195.6687522	193.174916	198.1625884
5290	199.847119	197.3532828	202.3409552
5300	191.6383276	189.1444914	194.1321638
5310	194.7244984	192.2306622	197.2183345
5320	191.6011045	189.1072683	194.0949406
5330	192.1209406	189.6271045	194.6147768
5340	196.6295882	194.1357521	199.1234244
5350	196.2086137	193.7147776	198.7024499
5360	196.9140195	194.4201833	199.4078556
5370	197.4972434	195.0034072	199.9910795
5380	196.1734014	193.6795652	198.6672375
5390	196.1002057	193.6063696	198.5940419
5400	197.6018412	195.1080051	200.0956774
5410	192.2968362	189.803	194.7906723
5420	192.9305256	190.4366895	195.4243618
5430	195.2617619	192.7679258	197.7555981
5440	201.276324	198.7824879	203.7701602
5450	190.0046948	187.5108586	192.498531
5460	195.7672317	193.2733955	198.2610679
5470	196.2714409	193.7776047	198.765277
5480	201.8803374	199.3865012	204.3741735
5490	200.6406358	198.1467996	203.1344719
5500	195.0042222	192.5103861	197.4980584
5510	195.0374694	192.5436333	197.5313056
5520	202.0565351	199.562699	204.5503713
5530	195.3480694	192.8542333	197.8419056
5540	199.5379063	197.0440701	202.0317424
5550	194.9021853	192.4083492	197.3960215
5560	197.8968644	195.4030283	200.3907006
5570	201.0745223	198.5806862	203.5683585
5580	199.4643372	196.970501	201.9581734
5590	201.0984476	198.6046114	203.5922838
5600	200.6288296	198.1349934	203.1226658
5610	201.0839735	198.5901373	203.5778096
5620	199.388347	196.8945108	201.8821831
5630	196.237098	193.7432619	198.7309342
5640	195.352518	192.8586818	197.8463541
5650	200.9774781	198.4836419	203.4713143
5660	199.106635	196.6127988	201.6004711
5670	198.8244384	196.3306023	201.3182746
5680	198.6329322	196.139096	201.1267683
5690	197.7880408	195.2942046	200.2818769
5700	196.230772	193.7369359	198.7246082
5710	199.7117147	197.2178785	202.2055508
5720	197.5624799	195.0686438	200.0563161
5730	202.2114323	199.7175961	204.7052685
5740	196.4071788	193.9133426	198.9010149
5750	189.6714422	187.1776061	192.1652784
5760	199.0265363	196.5327001	201.5203724
5770	199.6323202	197.138484	202.1261563
5780	200.3796844	197.8858482	202.8735206
5790	200.1984235	197.7045874	202.6922597
5800	193.2292115	190.7353754	195.7230477
5810	200.4219168	197.9280807	202.915753
5820	195.5747217	193.0808856	198.0685579
5830	200.0535175	197.5596814	202.5473537
5840	202.3953432	199.901507	204.8891793
5850	199.9421993	197.4483631	202.4360354
5860	193.4851012	190.991265	195.9789373
5870	199.0417408	196.5479046	201.5355769
5880	200.0145697	197.5207335	202.5084058
5890	193.7225071	191.2286709	196.2163432
5900	195.7338541	193.2400179	198.2276903
5910	194.8265825	192.3327463	197.3204186
5920	194.056823	191.5629868	196.5506591
5930	199.5466121	197.052776	202.0404483
5940	196.4538301	193.9599939	198.9476662
5950	192.7744192	190.2805831	195.2682554
5960	196.4141839	193.9203477	198.9080201
5970	201.6822838	199.1884476	204.1761199
5980	197.4904853	194.9966491	199.9843214
5990	194.8566554	192.3628192	197.3504916
6000	194.9951386	192.5013024	197.4889748
6010	194.4214149	191.9275787	196.915251
6020	197.4531954	194.9593592	199.9470315
6030	197.2019628	194.7081266	199.695799
6040	195.3116111	192.8177749	197.8054472
6050	193.8328453	191.3390092	196.3266815
6060	193.8759215	191.3820853	196.3697577
6070	195.7897087	193.2958725	198.2835448
6080	197.2917872	194.797951	199.7856233
6090	190.5209127	188.0270765	193.0147488
6100	193.1295407	190.6357046	195.6233769
6110	194.3690814	191.8752452	196.8629175
6120	200.3564365	197.8626004	202.8502727
6130	197.7703264	195.2764903	200.2641626
6140	198.4328768	195.9390407	200.926713
6150	198.8114441	196.317608	201.3052803
6160	199.4834409	196.9896047	201.977277
6170	195.0102338	192.5163977	197.50407
6180	198.518175	196.0243389	201.0120112
6190	200.5584849	198.0646488	203.0523211
6200	189.9345357	187.4406995	192.4283719
6210	197.6692747	195.1754385	200.1631108
6220	188.6083392	186.114503	191.1021753
6230	194.6021359	192.1082997	197.0959721
6240	192.9241756	190.4303394	195.4180118
6250	196.3844314	193.8905952	198.8782675
6260	195.6537205	193.1598844	198.1475567
6270	195.4033241	192.909488	197.8971603
6280	191.6570414	189.1632053	194.1508776
6290	187.3683969	184.8745608	189.8622331
6300	193.2904713	190.7966352	195.7843075
6310	196.0410471	193.5472109	198.5348833
6320	194.2725629	191.7787267	196.766399
6330	190.7365432	188.2427071	193.2303794
6340	196.2935798	193.7997437	198.787416
6350	197.7426063	195.2487702	200.2364425
6360	191.7863316	189.2924954	194.2801677
6370	194.597412	192.1035758	197.0912481
6380	196.3440757	193.8502395	198.8379119
6390	196.3803721	193.886536	198.8742083
6400	196.6014007	194.1075645	199.0952369
6410	198.2496878	195.7558517	200.743524
6420	198.2636728	195.7698366	200.7575089
6430	195.3897789	192.8959427	197.883615
6440	193.6753969	191.1815607	196.1692331
6450	199.6355652	197.141729	202.1294013
6460	192.1397236	189.6458875	194.6335598
6470	196.5956595	194.1018233	199.0894956
6480	194.6476598	192.1538236	197.1414959
6490	197.5066364	195.0128002	200.0004725
6500	198.1436146	195.6497785	200.6374508
6510	198.8163323	196.3224962	201.3101685
6520	198.1010558	195.6072197	200.594892
6530	199.6741126	197.1802764	202.1679487
6540	197.6909106	195.1970744	200.1847467
6550	196.9569823	194.4631462	199.4508185
6560	198.8913477	196.3975116	201.3851839
6570	198.6527605	196.1589243	201.1465966
6580	192.5186507	190.0248145	195.0124869
6590	197.2223917	194.7285555	199.7162278
6600	200.376596	197.8827599	202.8704322
6610	190.9125142	188.4186781	193.4063504
6620	191.9431499	189.4493137	194.436986
6630	194.6612223	192.1673862	197.1550585
6640	194.4880936	191.9942574	196.9819297
6650	194.7868512	192.293015	197.2806873
6660	194.4521456	191.9583095	196.9459818
6670	195.6679865	193.1741503	198.1618227
6680	193.6672235	191.1733873	196.1610596
6690	191.8137158	189.3198797	194.307552
6700	195.7804291	193.2865929	198.2742652
6710	194.3099132	191.816077	196.8037493
6720	196.0540466	193.5602105	198.5478828
6730	195.392296	192.8984598	197.8861321
6740	193.9383601	191.4445239	196.4321962
6750	195.2229208	192.7290847	197.716757
6760	194.1145207	191.6206845	196.6083568
6770	193.869566	191.3757298	196.3634022
6780	194.2353948	191.7415587	196.729231
6790	193.9426721	191.4488359	196.4365082
6800	193.7172854	191.2234492	196.2111215
6810	191.9583928	189.4645567	194.452229
6820	192.5453075	190.0514714	195.0391437
6830	191.879019	189.3851828	194.3728552
6840	193.7004101	191.206574	196.1942463
6850	196.0552047	193.5613686	198.5490409
6860	192.8515567	190.3577206	195.3453929
6870	192.5320768	190.0382406	195.0259129
6880	194.7136582	192.2198221	197.2074944
6890	193.1321	190.6382639	195.6259362
6900	192.7952987	190.3014626	195.2891349
6910	193.7092999	191.2154637	196.2031361
6920	194.4733632	191.979527	196.9671993
6930	191.8076019	189.3137657	194.301438
6940	192.7089832	190.2151471	195.2028194
6950	193.8249644	191.3311283	196.3188006
6960	194.7329201	192.239084	197.2267563
6970	194.7415262	192.24769	197.2353623
6980	196.2528069	193.7589707	198.746643
6990	194.7798573	192.2860211	197.2736934
7000	195.1990295	192.7051933	197.6928657
7010	195.3071841	192.8133479	197.8010202
7020	193.1950714	190.7012353	195.6889076
7030	195.3585068	192.8646706	197.8523429
7040	194.4267245	191.9328883	196.9205606
7050	195.254033	192.7601968	197.7478692
7060	196.3656718	193.8718356	198.8595079
7070	193.669802	191.1759659	196.1636382
7080	192.043156	189.5493198	194.5369921
7090	195.3634728	192.8696366	197.857309
7100	194.7912519	192.2974157	197.285088
7110	193.6361125	191.1422764	196.1299487
7120	196.6107139	194.1168778	199.1045501
7130	195.1755432	192.6817071	197.6693794
7140	195.1989691	192.7051329	197.6928052
7150	192.6833829	190.1895467	195.177219
7160	194.4440904	191.9502543	196.9379266
7170	193.158915	190.6650788	195.6527512
7180	192.8295718	190.3357357	195.323408
7190	191.5358823	189.0420462	194.0297185
7200	192.9887072	190.4948711	195.4825434
7210	194.0249474	191.5311112	196.5187835
7220	192.1680919	189.6742558	194.6619281
7230	190.9958238	188.5019876	193.4896599
7240	193.7917795	191.2979433	196.2856157
7250	192.8752318	190.3813957	195.369068
7260	192.4268683	189.9330322	194.9207045
7270	190.3939063	187.9000701	192.8877424
7280	197.34373	194.8498938	199.8375661
7290	193.8774241	191.3835879	196.3712602
7300	193.5771809	191.0833447	196.071017
7310	196.4654025	193.9715664	198.9592387
7320	195.565798	193.0719619	198.0596342
7330	190.3774147	187.8835785	192.8712508
7340	187.5060241	185.0121879	189.9998602
7350	193.4795004	190.9856642	195.9733365
7360	194.9159182	192.4220821	197.4097544
7370	196.6771698	194.1833337	199.171006
7380	197.1925914	194.6987553	199.6864276
7390	197.8434737	195.3496375	200.3373098
7400	193.9838775	191.4900414	196.4777137
7410	196.9850892	194.491253	199.4789253
7420	197.5863932	195.0925571	200.0802294
7430	199.2129827	196.7191466	201.7068189
7440	198.3912489	195.8974127	200.885085
7450	197.746232	195.2523958	200.2400682
7460	195.2463261	192.75249	197.7401623
7470	198.0478985	195.5540623	200.5417346
7480	199.5580318	197.0641956	202.0518679
7490	197.6801566	195.1863204	200.1739928
7500	191.9932206	189.4993844	194.4870567
7510	195.8405246	193.3466885	198.3343608
7520	197.5396474	195.0458112	200.0334835
7530	189.2245994	186.7307632	191.7184355
7540	190.2305003	187.7366641	192.7243364
7550	188.7839655	186.2901294	191.2778017
7560	189.8895078	187.3956716	192.383344
7570	188.1766232	185.6827871	190.6704594
7580	187.2441279	184.7502918	189.7379641
7590	188.7912824	186.2974463	191.2851186
7600	196.2017254	193.7078892	198.6955615
7610	196.9763772	194.4825411	199.4702134
7620	196.9365471	194.442711	199.4303833
7630	193.7119882	191.218152	196.2058243
7640	197.130031	194.6361948	199.6238671
7650	197.4210857	194.9272495	199.9149218
7660	198.4732622	195.979426	200.9670984
7670	197.589691	195.0958549	200.0835272
7680	194.2212713	191.7274351	196.7151074
7690	198.5047364	196.0109002	200.9985725
7700	198.0669946	195.5731584	200.5608307
7710	192.9635082	190.469672	195.4573443
7720	195.7625408	193.2687047	198.256377
7730	196.4659316	193.9720955	198.9597678
7740	194.7362241	192.242388	197.2300603
7750	195.4147667	192.9209305	197.9086028
7760	193.1156701	190.6218339	195.6095062
7770	192.1340204	189.6401842	194.6278565
7780	194.6305098	192.1366736	197.1243459
7790	189.7779381	187.2841019	192.2717743
7800	199.8851939	197.3913577	202.3790301
7810	194.9205697	192.4267335	197.4144059
7820	192.2519659	189.7581298	194.7458021
7830	191.42487	188.9310339	193.9187062
7840	190.6998226	188.2059865	193.1936588
7850	193.0496681	190.555832	195.5435043
7860	191.2425419	188.7487058	193.7363781
7870	195.1964671	192.7026309	197.6903032
7880	191.9702285	189.4763924	194.4640647
7890	192.153751	189.6599149	194.6475872
7900	189.9871683	187.4933321	192.4810045
7910	189.9342594	187.4404232	192.4280955
7920	195.6341225	193.1402863	198.1279586
7930	198.1886092	195.694773	200.6824453
7940	190.5019465	188.0081104	192.9957827
7950	195.4221666	192.9283304	197.9160028
7960	198.2774891	195.7836529	200.7713252
7970	197.039647	194.5458108	199.5334831
7980	195.1167767	192.6229406	197.6106129
7990	197.3070183	194.8131821	199.8008545
8000	196.2257829	193.7319468	198.7196191
8010	193.5359123	191.0420762	196.0297485
8020	194.4557458	191.9619097	196.949582
8030	189.8477448	187.3539086	192.3415809
8040	193.0933302	190.5994941	195.5871664
8050	189.1645076	186.6706715	191.6583438
8060	189.2846021	186.790766	191.7784383
8070	191.5913544	189.0975182	194.0851905
8080	191.8381613	189.3443251	194.3319974
8090	193.4555468	190.9617106	195.9493829
8100	189.4255547	186.9317185	191.9193908
8110	192.7102678	190.2164316	195.204104
8120	194.6268052	192.132969	197.1206413
8130	194.5469525	192.0531163	197.0407887
8140	190.6217689	188.1279327	193.115605
8150	193.8858025	191.3919664	196.3796387
8160	194.9449352	192.4510991	197.4387714
8170	185.2833363	182.7895002	187.7771725
8180	180.2180878	177.7242516	182.7119239
8190	180.6438646	178.1500284	183.1377007
8200	180.4774054	177.9835692	182.9712415
8210	184.3227837	181.8289475	186.8166198
8220	185.3646726	182.8708365	187.8585088
8230	186.7870302	184.293194	189.2808664
8240	197.3073166	194.8134805	199.8011528
8250	194.4922992	191.9984631	196.9861354
8260	194.3362245	191.8423884	196.8300607
8270	190.4642209	187.9703848	192.9580571
8280	195.3055726	192.8117365	197.7994088
8290	192.3928586	189.8990224	194.8866948
8300	196.3867943	193.8929582	198.8806305
8310	194.8518819	192.3580457	197.345718
8320	186.8231453	184.3293091	189.3169814
8330	186.5693785	184.0755424	189.0632147
8340	185.2453438	182.7515077	187.73918
8350	184.8933865	182.3995503	187.3872227
8360	189.9468275	187.4529914	192.4406637
8370	184.661543	182.1677069	187.1553792
8380	182.529205	180.0353688	185.0230411
8390	194.0253286	191.5314925	196.5191648
8400	187.1087973	184.6149612	189.6026335
8410	188.0816104	185.5877743	190.5754466
8420	187.0429723	184.5491361	189.5368084
8430	189.2818274	186.7879912	191.7756635
8440	183.2631634	180.7693272	185.7569996
8450	172.232992	169.7391558	174.7268281
8460	179.9585214	177.4646852	182.4523575
8470	183.988559	181.4947228	186.4823951
8480	187.1560391	184.6622029	189.6498752
8490	187.4451971	184.951361	189.9390333
8500	180.9127261	178.41889	183.4065623
8510	184.3809255	181.8870893	186.8747616
8520	192.0060772	189.5122411	194.4999134
8530	192.958836	190.4649998	195.4526722
8540	189.9678406	187.4740044	192.4616768
8550	188.0902262	185.5963901	190.5840624
8560	185.7038028	183.2099667	188.197639
8570	187.4457199	184.9518837	189.9395561
8580	185.1433493	182.6495131	187.6371854
8590	189.8192027	187.3253665	192.3130388
8600	188.9216677	186.4278315	191.4155038
8610	186.9453123	184.4514762	189.4391485
8620	193.2603575	190.7665213	195.7541936
8630	189.1818635	186.6880274	191.6756997
8640	190.2557332	187.761897	192.7495694
8650	191.617816	189.1239798	194.1116521
8660	189.273838	186.7800018	191.7676742
8670	181.047719	178.5538828	183.5415551
8680	185.1157532	182.621917	187.6095894
8690	185.1982233	182.7043872	187.6920595
8700	189.019475	186.5256388	191.5133111
8710	195.4808237	192.9869875	197.9746598
8720	189.6787595	187.1849233	192.1725957
8730	183.7842809	181.2904448	186.2781171
8740	180.9124575	178.4186213	183.4062936
8750	182.3650796	179.8712434	184.8589157
8760	191.8139197	189.3200836	194.3077559
8770	183.6788512	181.185015	186.1726873
8780	188.7470167	186.2531805	191.2408529
8790	183.5521586	181.0583224	186.0459947
8800	184.5545026	182.0606664	187.0483387
8810	190.7827492	188.288913	193.2765853
8820	183.4391148	180.9452786	185.9329509
8830	180.5438646	178.0500285	183.0377008
8840	184.9982254	182.5043892	187.4920616
8850	184.4866949	181.9928587	186.980531
8860	187.1383824	184.6445463	189.6322186
8870	181.314884	178.8210478	183.8087201
8880	181.3531972	178.8593611	183.8470334
8890	186.2927455	183.7989094	188.7865817
8900	187.1912686	184.6974325	189.6851048
8910	186.4380569	183.9442207	188.931893
8920	188.7851162	186.29128	191.2789523
8930	183.5179278	181.0240917	186.011764
8940	186.9899961	184.4961599	189.4838322
8950	183.6432786	181.1494424	186.1371148
8960	184.4906586	181.9968225	186.9844948
8970	181.2511028	178.7572666	183.7449389
8980	180.831105	178.3372689	183.3249412
8990	180.5302285	178.0363923	183.0240646
9000	180.1744348	177.6805986	182.6682709
9010	180.5476259	178.0537897	183.041462
9020	179.8811965	177.3873604	182.3750327
9030	179.0860567	176.5922205	181.5798928
9040	174.6562261	172.1623899	177.1500622
9050	183.7683291	181.274493	186.2621653
9060	180.3212361	177.8273999	182.8150722
9070	185.3924012	182.8985651	187.8862374
9080	185.9562829	183.4624468	188.4501191
9090	183.4619372	180.9681011	185.9557734
9100	181.7126554	179.2188193	184.2064916
9110	188.3181706	185.8243344	190.8120067
9120	186.1434938	183.6496576	188.6373299
9130	179.9668279	177.4729917	182.460664
9140	184.2975252	181.803689	186.7913613
9150	188.7315993	186.2377632	191.2254355
9160	181.4331439	178.9393077	183.92698
9170	187.8104764	185.3166402	190.3043125
9180	188.7496389	186.2558028	191.2434751
9190	182.8356599	180.3418237	185.3294961
9200	183.4795204	180.9856842	185.9733565
9210	185.2091082	182.7152721	187.7029444
9220	184.2556986	181.7618625	186.7495348
9230	189.6622393	187.1684031	192.1560754
9240	193.7297878	191.2359517	196.223624
9250	188.4231115	185.9292753	190.9169476
9260	191.7933716	189.2995355	194.2872078
9270	191.7955951	189.3017589	194.2894312
9280	191.7978185	189.3039824	194.2916547
9290	192.4929714	189.9991352	194.9868075
9300	188.4427126	185.9488764	190.9365487
9310	188.1715461	185.67771	190.6653823
9320	191.1240392	188.630203	193.6178753
9330	188.0336907	185.5398545	190.5275268
9340	187.711814	185.2179778	190.2056502
9350	186.2605189	183.7666827	188.7543551
9360	187.4773664	184.9835302	189.9712025
9370	187.253931	184.7600948	189.7477672
9380	190.9931652	188.499329	193.4870013
9390	193.9866264	191.4927903	196.4804626
9400	187.3777751	184.883939	189.8716113
9410	187.3503384	184.8565022	189.8441745
9420	187.6724838	185.1786477	190.16632
9430	186.8022049	184.3083687	189.2960411
9440	193.7334039	191.2395677	196.22724
9450	187.7026772	185.208841	190.1965134
9460	188.8331159	186.3392797	191.326952
9470	189.2760701	186.7822339	191.7699062
9480	189.2141811	186.7203449	191.7080173
9490	188.9992971	186.5054609	191.4931332
9500	189.0015205	186.5076844	191.4953567
9510	186.6709042	184.177068	189.1647403
9520	191.3960327	188.9021965	193.8898688
9530	189.9151717	187.4213355	192.4090078
9540	189.427697	186.9338609	191.9215332
9550	184.3290726	181.8352365	186.8229088
9560	190.2721725	187.7783363	192.7660086
9570	187.1168837	184.6230476	189.6107199
9580	186.2106081	183.7167719	188.7044442
9590	185.3483466	182.8545105	187.8421828
9600	192.6944619	190.2006258	195.1882981
9610	190.3824276	187.8885915	192.8762638
9620	188.2107063	185.7168702	190.7045425
9630	190.8184545	188.3246183	193.3122906
9640	190.0100659	187.5162298	192.5039021
9650	187.1639155	184.6700793	189.6577516
9660	185.3610226	182.8671865	187.8548588
9670	184.3557541	181.8619179	186.8495902
9680	188.3045214	185.8106853	190.7983576
9690	188.1300847	185.6362485	190.6239208
9700	185.7590032	183.265167	188.2528393
9710	185.1830102	182.6891741	187.6768464
9720	186.747752	184.2539158	189.2415881
9730	189.5660024	187.0721662	192.0598385
9740	193.6218756	191.1280395	196.1157118
9750	188.6145213	186.1206851	191.1083574
9770	193.3442835	190.8504474	195.8381197
9780	184.3802121	181.8863759	186.8740482
9790	185.7751243	183.2812882	188.2689605
9800	184.7888782	182.295042	187.2827144
9810	192.4021074	189.9082713	194.8959436
9820	192.4338621	189.940026	194.9276983
9830	189.9997052	187.5058691	192.4935414
9840	191.7101676	189.2163315	194.2040038
9850	188.4727917	185.9789556	190.9666279
